# Supplementary material for: PCaseek: ultraspecific urinary tumor DNA detection using deep learning for prostate cancer diagnosis and Gleason grading
Source: Cell Discov. 2024 Sep 3;10:90. doi: 10.1038/s41421-024-00710-y (PMC11369186; doi:10.1038/s41421-024-00710-y)
Supplement: Supplementary file 2 — Table S2 [file 41421_2024_710_MOESM2_ESM.xlsx]

## Sheet: PCa Individual Urine
Supplementary Table2 Clinical and sequencing information of urine samples
Sample ID	Label	Dataset	Age	tPSA	fPSA	Prostate Volume	GS	GS_SUM	Pathology TNM	Mappability(%)	Coverage(1x)	Depth_of_gemome(x)	Conversion rate(%)	Whole genome MML	Block MML(25%)	Block MML(50%)	Block MML(75%)
UT54	PCa	validation	74	4.69	1.12	4.8cm×3.8cm×4.5cm	3+3	6	T2bN0M0	0.618186	0.58727	1.08	0.9971	0.499285	0.681818	0.876106	0.96
UT60	PCa	validation	65	6.33	1.19	6.5cmx4.7cmx5.1cm	3+3	6	T2cN0M0	0.724059	0.852123	4.1	0.9978	0.766867	0.708333	0.85	0.9375
UT68	PCa	validation	64	0.566	0.02	NA	3+3	6	T2aN0M0	0.746019	0.834848	3.4	0.9973	0.671114	0.657143	0.818182	0.92
UT3	PCa	validation	61	NA	NA	3.8cmx3.7cmx2.6cm	3+4	7	T2cN0M0	0.751235	0.7936	3.08	0.9959	0.7171	0.647059	0.810345	0.923077
UT5	PCa	validation	76	6.7	0.774	4.5cm×2.5cm×3.1cm	3+4	7	T2aN0M0	0.773482	0.7838	3.48	0.9981	0.752567	0.695652	0.85	0.944444
UT8	PCa	validation	79	5.05	0.28	4.4cm×3.1cm×3.0cm	3+4	7	T1cN0M0	0.740543	0.193967	0.34	0.9982	0.557093	0.384615	0.666667	0.857143
UT34	PCa	validation	70	6.17	0.978	4.0cmx4.0cmx3.5cm	3+4	7	T3bN0M0	0.761988	0.835432	4.55	0.9902	0.767476	0.705882	0.848485	0.941176
UT35	PCa	validation	70	8.07	0.546	4.5cmx2.9cmx4.1cm	3+4	7	T3aN0M0	0.737221	0.870263	3.44	0.9973	0.611185	0.637363	0.791667	0.9
UT37	PCa	validation	68	6.39	0.941	3.7cmx4.3cmx4.9cm	3+4	7	T3aN0M0	0.786193	0.859677	3	0.9969	0.632791	0.611111	0.776471	0.9
UT15	PCa	validation	68	9	1.71	5.9cmx4.3cmx4.7cm	3+4	7	T2cN0M0	0.750168	0.892486	4.28	0.9907	0.667946	0.647059	0.79661	0.90625
UT75	PCa	validation	82	30	1.5	4.0cmx3.6cmx3.7cm	3+4	7	T2cN0M0	0.426481	0.473353	1.14	0.9556	0.726308	0.666667	0.797101	0.904762
UT1	PCa	validation	73	54.68	3.32	5.0cmx4.0cmx3.6cm	4+3	7	T2bN0M0	0.798766	0.8025	3.46	0.9978	0.773708	0.705882	0.857143	0.944444
UT2	PCa	validation	55	12.04	0.584	3.2cm×3.9cm×3.2cm	4+3	7	T2aN0M0	0.786967	0.7359	3.17	0.9976	0.785238	0.733333	0.875	0.952801
UT4	PCa	validation	61	2.88	0.487	5.0cmx4.8cmx3.4cm	4+3	7	T2aN0M0	0.800535	0.7663	3.49	0.9974	0.744439	0.694444	0.846154	0.941176
UT9	PCa	validation	65	NA	NA	4.5cmx4.0cmx2.5cm	4+3	7	T3aN0M0	0.772765	0.852104	3.23	0.9982	0.652411	0.6	0.775862	0.904762
UT27	PCa	validation	67	0.398	0.06	4.0cmx3.2cmx3.2cm	4+3	7	T3aN1M0	0.804607	0.845989	2.83	0.9976	0.636754	0.541667	0.791667	0.933333
UT47	PCa	validation	57	4.42	0.53	4.7cmx2.9cmx2.5cm	4+3	7	T2cN0M0	0.766733	0.867796	3.47	0.9971	0.642295	0.666667	0.8125	0.909091
UT48	PCa	validation	70	5.29	1.14	5.1cmx3.5cmx3.7cm	4+3	7	T2cN0M0	0.592852	0.750249	2.31	0.9976	0.404268	0.679012	0.846154	0.926471
UT50	PCa	validation	59	5.02	0.281	4.2cm×2.7cm×3.2cm	4+3	7	T3bN0M0	0.794177	0.868498	3.78	0.9974	0.713716	0.703704	0.857143	0.944444
UT51	PCa	validation	80	7.57	0.903	NA	4+3	7	T2cNXMX	0.737587	0.262034	0.41	0.9969	0.707324	0.6	0.833333	1
UT64	PCa	validation	69	1.48	0.17	NA	4+3	7	T2aN0M0	0.772527	0.897669	5.14	0.9979	0.689476	0.660377	0.806818	0.906977
UT65	PCa	validation	67	0.389	0.13	4.0cmx4.5cmx3.7cm	4+3	7	T2cN0M0	0.794663	0.714296	2.56	0.9962	0.715254	0.642857	0.8125	0.933333
UT85	PCa	validation	72	8	1.04	4.5cmx5.7cmx5.5cm	4+3	7	T2bN0M0	0.797797	0.852266	3.37	0.996	0.658176	0.583333	0.75	0.875
UT86	PCa	validation	67	18.73	1.11	3.0cm×4.7cm×3.0cm	4+4	8	T3aN0M0	0.74	0.83	3.37	0.9982	0.696576	0.628571	0.789474	0.913043
UT87	PCa	validation	69	17.71	0.638	4.3cm×3.7cm×4.0cm	4+4	8	T2bN0M0	0.689	0.79	2.26	0.9985	0.675845	0.598343	0.764706	0.894737
UT53	PCa	validation	67	0.835	0.204	4.6cm×3.3cm×3.2cm	4+4	8	T2bNXMX	0.389815	0.660155	1.84	0.9973	0.565301	0.583333	0.875	0.964912
UT55	PCa	validation	54	34.13	2.29	NA	4+4	8	NA	0.676281	0.814126	2.35	0.9973	0.654207	0.608108	0.8125	0.931034
UT70	PCa	validation	81	10	1	2.5cmx3.8cmx2.3cm	4+4	8	T2cN0M0	0.843601	0.832386	2.6	0.9681	0.541968	0.533333	0.6875	0.809524
UT72	PCa	validation	64	53	4.24	4.1cmx3.5cmx3.8cm	4+4	8	T3N1M1	0.707701	0.878837	3.58	0.9919	0.615716	0.555556	0.714286	0.842105
UT78	PCa	validation	84	38	3.11	2.7cmx4.6cmx3.0cm	4+4	8	T3N1M1	0.785113	0.81891	2.55	0.9969	0.621951	0.52	0.7	0.842105
UT26	PCa	validation	72	12.12	0.88	5.4cmx4.0cmx4.5cm	4+5	9	T3aNXMX	0.801434	0.880915	3.97	0.9966	0.649129	0.583333	0.744186	0.857143
UT57	PCa	validation	75	12.5	0.935	NA	4+5	9	T4N1M1	0.647569	0.864291	3.51	0.9975	0.678465	0.606557	0.764706	0.882353
UT69	PCa	validation	72	26.95	7.59	NA	4+5	9	T2aN0M0	0.728426	0.854963	3.1	0.9974	0.646113	0.608696	0.777778	0.902439
UT74	PCa	validation	70	5	0.5	4.1cmx2.8cmx3.4cm	4+5	9	T2cN0M0	0.828305	0.870824	3.4	0.9966	0.676896	0.631579	0.789474	0.9
UT76	PCa	validation	75	12	2.52	3.7cmx4.0cmx4.8cm	4+5	9	T4N1M1	0.768828	0.879324	4.22	0.997	0.632475	0.566038	0.72619	0.846154
UT77	PCa	validation	73	51	8.67	4.7cmx4.8cmx5.3cm	4+5	9	T4N1M1	0.305831	0.537062	1.66	0.9971	0.758731	0.724138	0.875	0.958333
UT81	PCa	validation	80	221	17.68	4.2cmx5.3cmx6.3cm	4+5	9	T4N1M1	0.345566	0.554033	1.44	0.9912	0.630539	0.666667	0.815789	0.916667
UT84	PCa	validation	80	170	35	4.7cmx4.6cmx4.7cm	4+5	9	T3bN1M1	0.14803	0.439387	0.64	0.9958	0.615339	0.5625	0.782609	0.92
UT59	PCa	validation	73	0.373	0.074	4.1cmx3.3cmx3.3cm	5+3	8	NA	0.721005	0.870303	4.05	0.9973	0.653948	0.571429	0.75	0.88
UT13	PCa	validation	69	354.6	47.18	4.3cm×6.6cm×4.1cm	5+4	9	NA	0.716944	0.758317	2.72	0.9907	0.638671	0.538462	0.707317	0.847826
UT66	PCa	validation	67	0.352	0.028	3.9cm×3.0cm×2.4cm	5+4	9	T2cNM0	0.673	0.83	2.77	0.9985	0.676172	0.642857	0.807692	0.916667
UT56	PCa	validation	70	22.27	3.14	3.6cmx2.5cmx2.8cm	5+4	9	T4N0M0	0.753927	0.820767	2.81	0.9973	0.527362	0.372093	0.666667	0.83871
UT79	PCa	validation	57	340	45	4.8cmx4.1cmx4.8cm	5+4	9	T4N1M1	0.789342	0.866737	3.25	0.9978	0.571867	0.515152	0.676471	0.807018
UT83	PCa	validation	65	20	2.6	5.8cm×4.6cm×4.9cm	5+4	9	T4N1M1	0.650131	0.784485	3.11	0.9957	0.613252	0.567568	0.756757	0.881818
UT14	PCa	validation	72	88.02	17.48	3.6cm×4.9cm×3.9cm	5+5	10	T3bN1M0	0.698961	0.849617	2.94	0.9983	0.639338	0.625	0.807692	0.92
UT16	PCa	validation	89	6.9	0.897	2.6cmx3.3cmx2.7cm	5+5	10	T3aN0M0	0.7585	0.848248	3.3	0.9983	0.717107	0.680851	0.833333	0.928571
UT7	PCa	validation	72	0.674	0.194	4.9cm×5.4cm×4.9cm	NA	NA	T3aN0M0	0.735118	0.83264	3.03	0.9983	0.71871	0.678571	0.842105	0.939394
UT36	PCa	train	83	21.38	7.36	4.5cmx4.9cmx4.2cm	3+3	6	T2cN0M0	0.776226	0.855985	2.98	0.9971	0.656128	0.644444	0.806452	0.916667
UT42	PCa	train	56	10.65	0.767	4.6cmx3.5cmx0.3cm	3+3	6	NA	0.768602	0.833033	2.55	0.9966	0.654584	0.59375	0.761905	0.888889
UT52	PCa	train	73	14.16	2.94	4.9cmx4.6cmx5.2cm	3+3	6	T2cN0M0	0.633175	0.857537	2.9	0.9981	0.693784	0.676056	0.833333	0.926829
UT23	PCa	train	84	11	1.32	5.0cmX3.3cmx3.5cm	3+3	6	T2cN0M0	0.602257	0.7465	2.26	0.985	0.776444	0.75	0.890909	0.963415
UT31	PCa	train	59	9.23	0.985	5.5cmx4.1cmx4cm	3+4	7	T2aN0M0	0.703914	0.889451	4.26	0.9906	0.667087	0.647059	0.794872	0.904762
UT40	PCa	train	65	23.12	2.01	3.9cmx5.7cmx3.4cm	3+4	7	T3bN0M0	0.747387	0.875356	3.42	0.9966	0.662428	0.666667	0.833333	0.928571
UT43	PCa	train	73	11.95	2.12	NA	3+4	7	T2aN0M0	0.778051	0.835864	2.54	0.997	0.639086	0.617647	0.785714	0.909091
UT44	PCa	train	66	4.72	0.68	5.3cmx3.6cmx3.8cm	3+4	7	T2aN0M0	0.710043	0.75415	2.12	0.9973	0.632098	0.691176	0.833333	0.925926
UT24	PCa	train	75	6	1.2	3.2cmx5.1cmx2.7cm	3+4	7	T2bN0M0	0.614025	0.7275	2.56	0.9883	0.741607	0.666667	0.826087	0.928571
UT82	PCa	train	81	21	2.31	5.1cmx3.5cmx4.3cm	3+4	7	T3bN0M0	0.769434	0.900577	5.57	0.99	0.668267	0.62963	0.772222	0.875
UT30	PCa	train	58	17.7	1.32	4.2cmx3.2cmx2.8cm	4+3	7	T2aN0M0	0.656467	0.717536	2.41	0.9906	0.744193	0.678571	0.837838	0.941176
UT38	PCa	train	59	NA	NA	3.9cmx4.1cmx4.9cm	4+3	7	T4NXM1	0.736834	0.797009	2.26	0.9966	0.569163	0.5	0.7	0.846154
UT45	PCa	train	70	30.32	5.6	4.6cmx3.9cmx4.4cm	4+3	7	T3N1M1	0.812823	0.1319	0.3	0.9971	0.610743	0.454545	0.75	0.974359
UT6	PCa	train	71	5.17	0.479	5.0cmx4.0cmx2.7cm	4+3	7	T2aN0M0	0.71292	0.724413	1.66	0.9982	0.632362	0.5625	0.76	0.9
UT11	PCa	train	74	20.37	1.77	5.5cm×6.6cm×4.2cm	4+3	7	T3aN0M0	0.760427	0.853067	3.06	0.9982	0.681041	0.636364	0.805556	0.916667
UT12	PCa	train	72	8.01	0.972	3.0cm×6.1cm×4.8cm	4+3	7	T3bN0M0	0.448832	0.766692	1.92	0.9971	0.633827	0.614035	0.8	0.92
UT46	PCa	train	76	18.26	NA	5.7cmx4.2cmx4.9cm	4+3	7	T2aN0M0	0.64036	0.831857	2.56	0.9973	0.614792	0.784314	0.903846	0.959184
UT61	PCa	train	74	16.58	2.72	6.0cmx3.7cmx4.2cm	4+3	7	T3bN0M0	0.728948	0.824826	4.5	0.9974	0.770648	0.73913	0.875	0.953488
UT80	PCa	train	94	8	2.8	5.0cmx6.0cmx5.5cm	4+3	7	T2cN0M0	0.821171	0.751199	1.78	0.9882	0.602996	0.636364	0.8	0.9
UT39	PCa	train	76	20.9	5.74	5.4cmx4.7cmx5.5cm	4+4	8	T3aNOM0	0.804965	0.881067	3.63	0.9971	0.690712	0.724138	0.86	0.939394
UT62	PCa	train	71	16.18	0.558	5.1cm×3.7cm×3.8cm	4+4	8	T3aN0M0	0.799016	0.858623	6.31	0.9973	0.809915	0.787879	0.903846	0.961538
UT63	PCa	train	72	448	NA	3.0cmx2.5cmx2.8cm	4+4	8	T4N1MX	0.727691	0.834848	3.15	0.9966	0.72296	0.666667	0.833333	0.9375
UT71	PCa	train	79	19	2.66	5.9cmx6.3cmx6.8cm	4+4	8	T2cN0M0	0.829255	0.894943	4.56	0.9967	0.647972	0.640517	0.770833	0.875
UT18	PCa	train	83	9	0.72	3.6cmx5.3cmx4.7cm	4+4	8	T2cN0M0	0.716834	0.878522	3.66	0.9966	0.686807	0.666667	0.825	0.923077
UT20	PCa	train	75	15	2.25	4.0cmx5.0cmx4.2cm	4+4	8	T2cN0M0	0.769947	0.861778	3.24	0.997	0.690018	0.647059	0.815789	0.923077
UT25	PCa	train	73	17	1.87	4.8cmx3.7cmx5.3cm	4+4	8	T3bN0M1	0.7955	0.850734	3	0.9983	0.704261	0.71875	0.863636	0.944444
UT10	PCa	train	57	37.45	4.57	4.7cm×4.8cm×5.4cm	4+5	9	T3aN0M0	0.75606	0.563731	1.01	0.9976	0.701739	0.666667	0.866667	0.961538
UT28	PCa	train	78	7.34	0.547	3.7cmx5.4cmx2.6cm	4+5	9	T2aN0M0	0.759824	0.880273	4.11	0.9911	0.731265	0.71875	0.863636	0.947368
UT29	PCa	train	59	34.99	9.56	5.3cmx4.4cmx4.0cm	4+5	9	T4N1M1	0.747806	0.881791	4.02	0.991	0.712939	0.666667	0.833333	0.928571
UT32	PCa	train	71	0.156	0.032	4.0cmx3.5cmx3.0cm	4+5	9	T3bN1M0	0.743426	0.860985	4.67	0.9804	0.815234	0.823529	0.923077	0.982456
UT33	PCa	train	77	29.27	5.57	3.9cmx4.7cmx4.1cm	4+5	9	T3bN0M0	0.760274	0.82459	4.61	0.9881	0.769705	0.727273	0.870968	0.952381
UT73	PCa	train	92	35	2.8	3.7cmx4.4cmx4.9cm	4+5	9	T2cN0M0	0.753662	0.878578	4.59	0.9901	0.738708	0.692308	0.833333	0.933333
UT17	PCa	train	73	62	6.82	4.3cmx5.3cmx4.2cm	4+5	9	T3bNXM0	0.780343	0.857139	3.33	0.997	0.697067	0.666667	0.833333	0.928571
UT19	PCa	train	61	49	2.94	4.1cmx5.1cmx5.7cm	4+5	9	T4N0M0	0.774998	0.858863	3.55	0.9966	0.723994	0.6875	0.85	0.941176
UT41	PCa	train	71	3.31	0.312	2.3cmx2.3cmx0.3cm	5+4	9	T4N1M1	0.689839	0.825472	2.45	0.9965	0.685609	0.655172	0.823529	0.928571
UT49	PCa	train	65	69.3	13.79	5.0cmx4.3cmx4.7cm	5+5	10	T3bN1M0	0.554019	0.296441	0.53	0.9972	0.535793	0.5	0.833333	0.95122
UT58	PCa	train	57	1.17	0.213	3.5cmx3.3cmx3.7cm	5+5	10	T3bN0M0	0.711333	0.738977	3.94	0.9973	0.79489	0.782609	0.9	0.962963
UT21	PCa	train	86	8.3	1.328	2.8cmx5.0cmx3.3cm	5+5	10	T2cN0M0	0.700119	0.680792	5.15	0.9954	0.839534	0.833333	0.925373	0.979167
UT22	PCa	train	62	7.5	1.8	5.7cmx7.8cmx6.4cm	5+5	10	T4N1M0	0.732172	0.66511	3.04	0.9963	0.790411	0.75	0.884615	0.96
UT67	PCa	train	69	48.93	NA	NA	NA	NA	TXNXM1	0.746371	0.853086	2.92	0.997	0.690806	0.666667	0.84	0.9375
UT100	PCa	independent	60	2.71	0.627	NA	3+3	6	NA	0.835153	0.704583	1.89	0.978439	0.828975	0.818182	0.929825	1
UT101	PCa	independent	82	19.3	0.768	3.9cm×2.8cm×3.2cm	3+4	7	NA	0.808965	0.765217	2.54	0.991509	0.844662	0.833333	0.9375	1
UT102	PCa	independent	52	566.7	43.93	NA	4+4	8	T2N1M1a	0.826634	0.740782	2.31	0.993026	0.774752	0.75	0.90625	1
UT103	PCa	independent	63	0.143	0.048	4.6cm×1.7cm×1.7cm	3+4	7	T2NxMx	0.818087	0.76119	2.82	0.997771	0.765354	0.705882	0.863636	0.952381
UT104	PCa	independent	72	395	43.22	NA	4+5	9	T4N1M1b	0.792396	0.774705	2.72	0.99766	0.615349	0.5625	0.787879	0.923077
UT105	PCa	independent	77	6.23	277.4	5.1cm×3.4cm×3.5cm	4+4	8	NA	0.797633	0.717802	2.72	0.997279	0.811113	0.8	0.92	1
UT106	PCa	independent	74	27.01	2.89	5.5cm×5.5cm×4.8cm	3+4	7	T2N0M0	0.762871	0.691488	2.4	0.997411	0.756637	0.690476	0.857143	0.952381
UT107	PCa	independent	70	202.5	17.59	5.8cm×4.0cm×4.0cm	4+3	7	T2NxMx	0.795105	0.83689	2.84	0.994233	0.704611	0.655172	0.831325	0.933333
UT108	PCa	independent	77	96.8	3.4	6.3cm×5.0cm×5.2cm	4+3	7	NA	0.768864	0.821637	2.74	0.994733	0.699279	0.625	0.8	0.918919
UT109	PCa	independent	60	15.79	1.47	4.0cm×3.3cm×3.0cm	4+5	9	T2NxMx	0.76965	0.816819	2.69	0.99044	0.700037	0.62069	0.790323	0.913043
UT110	PCa	independent	71	6.09	1.08	4.5cm×4.4cm×5.7cm	4+3	7	NA	0.78915	0.753575	2.47	0.991169	0.763573	0.6875	0.85	0.947368
UT111	PCa	independent	63	1.96	0.278	2.9cm×4.2cm×3.6cm	4+3	7	T2NxMx	0.796456	0.811095	3.11	0.991073	0.629216	0.611111	0.833333	0.9375
UT112	PCa	independent	65	40.61	2.16	NA	3+5	8	T3aNxMx	0.81063	0.610337	1.77	0.990354	0.717168	0.666667	0.823529	0.92
UT113	PCa	independent	55	29.86	2.33	4.6cm×3.5cm×4.6cm	4+3	7	T2N0M0	0.823935	0.821311	3.22	0.998766	0.627188	0.581818	0.791667	0.923077
UT114	PCa	independent	67	21.47	2.21	2.5cm×3.9cm×4.2cm	4+3	7	T3bNxMx	0.813023	0.767813	2.19	0.998754	0.605981	0.5	0.685714	0.833333
UT115	PCa	independent	79	3.08	0.58	4.5cm×4.0cm×3.3cm	4+3	7	T2bN0M0	0.736528	0.785525	2	0.998002	0.659275	0.616162	0.8	0.916667
UT116	PCa	independent	63	7.18	0.91	4.3cm×3.8cm×2.5cm	4+5	9	T2aN0M0	0.742021	0.885274	4.64	0.99811	0.720516	0.695652	0.844828	0.934783
UT117	PCa	independent	72	1.3	0.4	5.5cm×4.5cm×4.0cm	NA	NA	NA	0.773624	0.839654	3.56	0.998099	0.744694	0.678571	0.833333	0.933333
UT118	PCa	independent	67	20.8	4.06	6.0cm×6.0cm×4.5cm	4+3	7	T2bNxMx	0.761515	0.813979	2.62	0.998155	0.735243	0.6875	0.85	0.945455
UT119	PCa	independent	78	0.17	0.02	4.2cm×3.8cm×2.5cm	4+4	8	T3bNxMx	0.80423	0.833495	2.82	0.998062	0.733519	0.72093	0.875	0.956522
UT120	PCa	independent	70	21.49	1.86	5.0cm×3.5cm×3.0cm	4+3	7	T2NxMx	0.780539	0.843756	2.76	0.998088	0.641367	0.583333	0.758621	0.888889
UT121	PCa	independent	71	5.49	0.79	5.0cm×3.5cm×3.0cm	3+4	7	T2cNxMx	0.784832	0.83587	2.8	0.997925	0.688025	0.639344	0.8125	0.923077
UT122	PCa	independent	67	1.23	0.21	4.0cm×3.0cm×2.7cm	4+3	7	T2NxMx	0.779066	0.837798	2.65	0.99813	0.663113	0.649123	0.818182	0.923077
UT123	PCa	independent	79	17.1	NA	4.5cm×4.0cm×3.0cmcm	4+4	8	T3bNxMx	0.766297	0.734229	2.52	0.99849	0.774162	0.733333	0.878788	0.958333
UT124	PCa	independent	74	8.41	0.68	4.0cm×4.0cm×3.7cm	4+5	9	T2cNxMx	0.784323	0.679462	2.1	0.997143	0.722176	0.642857	0.8125	0.928571
UT125	PCa	independent	68	0.579	0.24	5.0cm×3.3cm×2.7cm	4+4	8	T3bNxMx	0.773594	0.637345	1.97	0.993535	0.786049	0.733333	0.875	0.958333
UT126	PCa	independent	59	11.68	0.89	5.7cm×4.0cm×3.5cm	4+3	7	T2cNxMx	0.780859	0.365401	0.69	0.97615	0.768141	0.714286	0.875	1
UT127	PCa	independent	64	38.2	2.27	6.0cm×4.0cm×3.0cm	4+5	9	T2bNxMx	0.745074	0.669696	2.62	0.995806	0.836048	0.84	0.931818	1
UT128	PCa	independent	57	7.74	0.36	5.3cm×3.8cm×3.3cm	3+5	8	T2bNxMx	0.762198	0.754647	2.51	0.998398	0.789676	0.75	0.894737	0.964286
UT129	PCa	independent	83	60	5.76	NA	4+5	9	T3bNxMx	0.795674	0.775221	3.01	0.990451	0.723621	0.642857	0.8125	0.924528
UT130	PCa	independent	61	6.12	0.608	4.4cm×4.4cm×3.8cm	3+4	7	T2NxMx	0.833702	0.697475	1.98	0.987616	0.850551	0.84	0.941176	1
UT131	PCa	independent	69	20.44	3.87	6.1cm×4.7cm×5.5cm	3+3	6	T2N0M0	0.851951	0.544797	1.05	0.99212	0.759418	0.782609	0.923077	1
NA: Missing value; MML: Mean methylation level; Block MML(25%), Block MML(50%), Block MML(75%): The 25th percentile, 50th percentile (median), and 75th percentile of the mean methylation level for 6,191,368 blocks.

## Sheet: Non-tumor Individual Urine
Supplementary Table2 Clinical and sequencing information of urine samples
Sample ID	Label	Dataset	Age	tPSA	fPSA	Prostate Volume	Mappability(%)	Coverage(1x)	Depth_of_genome(x)	Conversion rate(%)	Whole genome MML	Block MML(25%)	Block MML(50%)	Block MML(75%)
UC1	Benign	validation	67	7.51	1.2	5.5cmx4.0cmx3.0cm	0.795593	0.783429	3.76	0.9982	0.809806	0.779412	0.90625	0.96875
UC4	Benign	validation	71	3.73	1.02	4.8cmx6.1cmx4.9cm	0.777448	0.850698	3.22	0.9983	0.743028	0.75	0.888889	0.958333
UC7	Benign	validation	83	10.28	1.69	5.3cmx3.3cmx3.8cm	0.772913	0.844337	3.21	0.9979	0.734651	0.705882	0.863636	0.944444
UC8	Benign	validation	67	9.44	1.61	NA	0.679009	0.83967	2.64	0.9987	0.674166	0.625	0.795918	0.916667
UC9	Benign	validation	58	57.44	2.74	4.7cmx3.6cmx3.6cm	0.729141	0.844188	2.79	0.9986	0.697449	0.666667	0.833333	0.931818
UC10	Benign	validation	56	13.98	0.993	3.7cmx4.8cmx4.5cm	0.794378	0.80828	2.94	0.9984	0.75992	0.714286	0.875	0.952381
UC12	Benign	validation	66	1.46	0.346	5.8cmx5.3cmx4.9cm	0.778864	0.7563	3.34	0.998	0.805219	0.764706	0.9	0.965517
UC13	Benign	validation	66	NA	NA	4.9cmx5.6cmx3.9cm	0.757533	0.7223	2.61	0.9979	0.80489	0.76	0.896552	0.96875
UC14	Benign	validation	70	2.15	0.559	3.6cmx5.4cmx4.9cm	0.727048	0.7413	2.97	0.9956	0.764046	0.692308	0.85	0.944444
UC15	Benign	validation	73	5.43	0.92	4.7cmx5.8cmx5.5cm	0.677867	0.3757	0.74	0.9977	0.739021	0.692308	0.875	1
UC32	Benign	validation	63	7.74	1.65	7.0cmx5.0cmx5.0cm	0.78844	0.823318	3.32	0.9953	0.790245	0.75	0.888889	0.956522
UC33	Benign	validation	73	4.28	0.963	5.2cmx4.4cmx4.4cm	0.776549	0.872034	4.11	0.9969	0.703669	0.666667	0.823529	0.92
UC34	Benign	validation	62	9.61	0.722	5.0cmx3.6cmx3.5cm	0.739409	0.735489	3.1	0.9975	0.758299	0.6875	0.843284	0.941176
UC39	Benign	validation	68	10.99	0.642	5.5cmx4.5cmx5.8cm	0.454614	0.450421	0.75	0.9974	0.448005	0.533333	0.846154	0.947368
UC41	Benign	validation	65	5.09	0.882	5.1cmx4.4cmx6.0cm	0.575712	0.684105	1.94	0.9974	0.719713	0.736842	0.896552	0.982456
UC42	Benign	validation	74	6.63	1.5	6.3cmx5.4cmx4.3cm	0.468487	0.64332	1.4	0.9971	0.538319	0.647059	0.875	0.962264
UC43	Benign	validation	58	0.245	0.13	5.2cmx3.6cmx2.8cm	0.829699	0.853135	3.68	0.9958	0.778184	0.792208	0.909091	0.96875
UC44	Benign	validation	59	0.579	0.317	5.0cmx3.2cmx3.0cm	0.484528	0.633136	1.29	0.9975	0.736331	0.75	0.9	0.969697
UC46	Benign	validation	79	NA	NA	5.7cmx4.0cmx3.4cm	0.760049	0.868825	4.08	0.9941	0.74241	0.736842	0.875	0.952381
UC47	Benign	validation	75	25.73	2.2	6.6cmx4.3cmx4.3cm	0.28532	0.60102	1.25	0.9973	0.793781	0.761905	0.903226	0.969697
UC48	Benign	validation	54	0.726	0.086	3.0cmx4.8cmx3.4cm	0.769361	0.721038	2.9	0.9962	0.815554	0.8125	0.923077	1
UC50	Benign	validation	71	NA	NA	4.3cmx2.3cmx3.0cm	0.762382	0.882474	4.77	0.9979	0.72712	0.733333	0.875	0.95
UC16	Benign	validation	70	4.25	0.765	NA	0.76093	0.689335	3.43	0.9966	0.829532	0.8	0.916667	0.980392
UC53	Benign	validation	86	1	0.33	NA	0.783283	0.898206	6.76	0.9981	0.74243	0.741935	0.867925	0.941176
UC54	Benign	validation	65	8	1.12	NA	0.779563	0.903462	6.33	0.9978	0.708288	0.711538	0.842105	0.925373
UC57	Benign	validation	65	0.77	0.2233	NA	0.740303	0.892051	5.39	0.9977	0.725816	0.7	0.836957	0.925926
UC60	Benign	validation	55	2	0.5	NA	0.78054	0.897421	5.8	0.998	0.763048	0.8125	0.916667	0.964286
UC62	Benign	validation	67	0.7	0.28	NA	0.800375	0.90521	8.88	0.9978	0.759354	0.764706	0.88	0.946809
UC70	Benign	validation	85	1	0.25	NA	0.812789	0.903225	6.66	0.9979	0.717839	0.714286	0.84375	0.925926
UC63	Benign	validation	63	1.3	0.442	NA	0.767229	0.905915	7.91	0.9978	0.724141	0.711538	0.839286	0.916667
UC64	Benign	validation	53	0.95	0.076	NA	0.808868	0.85	3.63	0.9972	0.738007	0.75	0.888889	0.96
UC66	Benign	validation	54	1.13	0.3051	NA	0.770358	0.89	5.29	0.9977	0.726287	0.732143	0.869565	0.944444
UC18	Benign	validation	80	4	1.16	NA	0.773427	0.8661	3.48	0.9991	0.692465	0.666667	0.823529	0.923077
UC67	Benign	validation	62	5	1.25	NA	0.791288	0.86	3.72	0.9976	0.72765	0.722222	0.871795	0.95
UC68	Benign	validation	58	0.75	0.12	NA	0.785303	0.88	4.81	0.9977	0.74856	0.758621	0.892308	0.956522
UC83	Benign	validation	60	1.39	0.2919	NA	0.768943	0.87	3.82	0.9982	0.718312	0.705882	0.875	0.955882
UC69	Benign	validation	59	1.9	0.418	NA	0.806325	0.88	5.57	0.9978	0.697395	0.666667	0.80303	0.897959
UC22	Benign	validation	81	4.2	0.966	NA	0.75049	0.8678	3.73	0.998	0.743901	0.769231	0.9	0.961538
UC23	Benign	validation	68	10.5	1.155	NA	0.732079	0.8581	3.44	0.9983	0.710988	0.666667	0.833333	0.928571
UC24	Benign	validation	79	4.7	0.893	NA	0.75128	0.7697	3.54	0.9938	0.79149	0.75	0.885714	0.956522
UC29	Benign	validation	56	3.9	0.546	NA	0.763599	0.8228	2.72	0.9995	0.698251	0.681818	0.833333	0.926829
UC72	Benign	validation	61	2.8	0.896	NA	0.752358	0.855395	5.98	0.9978	0.637269	0.714286	0.888889	0.96
UC74	Benign	validation	68	0.5	0.175	NA	0.737606	0.906404	7.86	0.9978	0.724714	0.702703	0.833333	0.92
UC84	Benign	validation	67	0.4	0.168	NA	0.758016	0.904311	6.95	0.9979	0.727784	0.732558	0.857143	0.933333
UC2	Benign	train	61	3.53	0.63	5.0cmx3.5cmx3.5cm	0.774365	0.741551	1.73	0.998	0.683275	0.619048	0.809524	0.925926
UC3	Benign	train	72	NA	NA	7.7cmx5.1cmx5.9cm	0.726442	0.847992	2.79	0.9983	0.693089	0.666667	0.833333	0.931034
UC5	Benign	train	74	6.66	1.39	5.4cmx5.0cmx4.8cm	0.732535	0.703013	2.17	0.9955	0.788316	0.717949	0.875	0.958333
UC6	Benign	train	64	7.12	3.17	4.6cmx5.2cmx4.1cm	0.764121	0.489784	0.93	0.9982	0.638774	0.5	0.75	0.916667
UC11	Benign	train	79	3.55	0.886	NA	0.7557	0.8872	4.11	0.9988	0.671314	0.733333	0.858824	0.9375
UC30	Benign	train	59	0.973	0.12	3.5cmx2.0cmx0.8cm	0.693392	0.896493	4.59	0.9907	0.657713	0.619048	0.764706	0.875
UC31	Benign	train	69	2.63	0.67	6.0cmx5.0cmx2.0cm	0.798807	0.898453	6.29	0.9964	0.743229	0.708333	0.836364	0.923077
UC35	Benign	train	72	7.13	0.818	4.8cmx4.9cmx4.8cm	0.767409	0.821374	3.67	0.9893	0.740863	0.677419	0.835821	0.9375
UC36	Benign	train	72	21.77	4.27	4.3cmx5.5cmx5.1cm	0.780911	0.863501	3.09	0.9973	0.651607	0.606061	0.76	0.875
UC37	Benign	train	70	1.01	0.246	4.7cmx3.9cmx5.6cm	0.797226	0.866913	3.19	0.998	0.654397	0.642857	0.807692	0.916667
UC38	Benign	train	60	4.29	1.92	4.5cmx3.5cmx5.2cm	0.727799	0.784087	2.72	0.9969	0.692742	0.616667	0.794118	0.916667
UC40	Benign	train	72	23.34	2.34	NA	0.736538	0.866755	3.72	0.9973	0.676003	0.636364	0.8	0.916667
UC45	Benign	train	86	3.7	1.31	6.4cmx5.6cmx7.3cm	0.790725	0.848147	4	0.9978	0.695286	0.605263	0.774194	0.9
UC49	Benign	train	66	6.58	0.926	5.5cmx4.3cmx5.0cm	0.779007	0.899843	4.97	0.9973	0.614728	0.619718	0.754386	0.862745
UC58	Benign	train	72	5.1	0.4284	NA	0.405	0.71	2.89	0.9964	0.658141	0.692308	0.815789	0.903226
UC55	Benign	train	67	1.1	NA	NA	0.725922	0.88	4.41	0.9975	0.69696	0.671642	0.827586	0.923077
UC56	Benign	train	87	1.4	0.434	NA	0.767047	0.908311	7.53	0.9977	0.665249	0.65625	0.777778	0.864865
UC59	Benign	train	66	7	0.98	NA	0.774102	0.907354	8.55	0.9982	0.715499	0.7	0.833333	0.916667
UC61	Benign	train	58	3.5	1.12	NA	0.799745	0.85	3.52	0.9977	0.692013	0.647059	0.815385	0.925926
UC17	Benign	train	71	3	0.39	NA	0.80581	0.8475	3.33	0.9991	0.731137	0.714286	0.866667	0.95
UC65	Benign	train	90	15.1	4.379	NA	0.807079	0.86	4.12	0.9976	0.733355	0.705882	0.857143	0.944444
UC19	Benign	train	70	6.5	1.105	NA	0.77669	0.8434	3.08	0.9992	0.699474	0.652174	0.823529	0.925926
UC20	Benign	train	83	19	4.56	NA	0.742125	0.8543	3.06	0.9993	0.66982	0.642857	0.8125	0.92
UC21	Benign	train	75	9.5	1.045	NA	0.771116	0.8744	3.71	0.9981	0.690964	0.652174	0.8125	0.916667
UC25	Benign	train	77	4.1	0.574	NA	0.764685	0.8759	3.82	0.9995	0.660824	0.651163	0.809524	0.916667
UC26	Benign	train	61	8.9	1.691	NA	0.744813	0.8623	3.57	0.9995	0.629387	0.636364	0.78125	0.888889
UC27	Benign	train	65	10.45	2.09	NA	0.642665	0.644	1.9	0.9994	0.585576	0.613445	0.76087	0.872483
UC71	Benign	train	73	0.4	0.148	NA	0.782109	0.903071	6.34	0.9978	0.694134	0.666667	0.807692	0.9
UC28	Benign	train	63	2.2	0.242	NA	0.765299	0.8738	3.44	0.9995	0.62986	0.613636	0.777778	0.894737
UC73	Benign	train	60	0.8	0.144	NA	0.756622	0.87	3.8	0.9976	0.711092	0.6875	0.844444	0.9375
UC75	Benign	train	64	3.82	0.77	5.8cmx4.4cmx3.7cm	0.698	0.79	2.83	0.9982	0.674252	0.615385	0.807692	0.923077
UC51	Health	train	24	NA	NA	NA	0.739262	0.881293	4.46	0.9956	0.678941	0.608696	0.767123	0.877551
UC52	Health	train	23	NA	NA	NA	0.777432	0.853144	5.14	0.9973	0.746244	0.666667	0.821429	0.92
UC76	Health	train	24	NA	NA	NA	0.734696	0.877695	4.24	0.9987	0.713801	0.666667	0.816327	0.918367
UC77	Health	train	25	NA	NA	NA	0.728927	0.877312	3.81	0.9967	0.692932	0.652174	0.818182	0.921875
UC78	Health	train	23	NA	NA	NA	0.74101	0.898261	5.34	0.9966	0.675783	0.628571	0.777778	0.886792
UC79	Health	train	23	NA	NA	NA	0.706726	0.867323	4.41	0.9963	0.731352	0.666667	0.827586	0.92517
UC80	Health	train	26	NA	NA	NA	0.731569	0.832546	2.73	0.9966	0.706769	0.666667	0.829268	0.930233
UC81	Health	train	26	NA	NA	NA	0.74235	0.875201	4.26	0.9962	0.634638	0.615385	0.806452	0.916667
UC82	Health	train	23	NA	NA	NA	0.694873	0.706487	2.26	0.9968	0.74201	0.692308	0.848485	0.944444
UC100	Benign	independent	62	7.34	0.798	6.4cm×5.0cm×4.8cm	0.797962	0.829647	2.86	0.942043	0.808688	0.823529	0.932203	1
UC101	Benign	independent	80	1.9	0.462	4.8cm×4.5cm×5.6cm	0.77663	0.850886	3.01	0.953991	0.798743	0.826923	0.9375	1
UC102	Benign	independent	68	1.39	0.406	5.8cm×4.6cm×7.1cm	0.769032	0.854865	3.27	0.942935	0.830988	0.833333	0.9375	1
UC103	Benign	independent	67	8.62	1.2	6.1cm×6.0cm×7.3cm	0.785608	0.842228	2.79	0.946466	0.797343	0.8125	0.929825	1
UC104	Benign	independent	62	1.96	0.357	4.8cm×5.7cm×5.7cm	0.781993	0.8294	2.58	0.953749	0.793739	0.829787	0.9375	1
UC105	Benign	independent	81	1.6	0.57	5.2cm×4.4cm×5.6cm	0.774969	0.838479	2.74	0.953888	0.802899	0.8	0.923077	1
UC106	Benign	independent	58	0.485	0.071	4.0cm×3.6cm×4.0cm	0.843308	0.841949	3.06	0.993944	0.793006	0.807692	0.923077	1
UC107	Benign	independent	77	2.14	572	5.4cm×4.3cm×4.8cm	0.833928	0.770908	2.38	0.993071	0.835458	0.840909	0.941176	1
UC108	Benign	independent	55	0.561	0.052	4.7cm×4.2cm×3.5cm	0.697939	0.585489	1.15	0.993447	0.835447	0.833333	0.944444	1
UC109	Benign	independent	79	8.58	0.717	NA	0.812759	0.770406	2.18	0.992001	0.83103	0.833333	0.935484	1
UC110	Benign	independent	64	21.22	2.5	6.1cm×5.0cm×6.4cm	0.82606	0.773475	2.32	0.99417	0.826764	0.84	0.942857	1
UC111	Benign	independent	72	6.36	0.991	3.8cm×4.5cm×4.1cm	0.760695	0.663012	1.57	0.992511	0.858361	0.857143	0.95	1
UC112	Benign	independent	60	NA	NA	NA	0.820592	0.468478	0.87	0.989671	0.763083	0.75	0.913043	1
UC113	Benign	independent	68	6.15	0.951	NA	0.813948	0.797561	2.72	0.994034	0.735122	0.666667	0.833333	0.93617
UC114	Benign	independent	62	6.09	0.744	NA	0.779005	0.731343	2.21	0.99404	0.79145	0.75	0.891892	0.970588
UC115	Benign	independent	NA	NA	NA	NA	0.75348	0.723651	2.72	0.995133	0.815049	0.8	0.916667	0.974359
UC116	Benign	independent	81	7.34	2.15	6.3cm×5.5cm×5.4cm	0.806663	0.749942	2.78	0.993918	0.759499	0.692308	0.851852	0.947368
UC117	Benign	independent	61	2.32	0.293	NA	0.823838	0.823122	3	0.994109	0.743915	0.681818	0.846154	0.941176
UC118	Benign	independent	70	5.3	0.65	4.7cm×3.8cm×3.9cm	0.799966	0.789966	2.85	0.997183	0.755388	0.6875	0.846154	0.941176
UC119	Benign	independent	57	3.93	0.567	4.3cm×3.4cm×4.8cm	0.775057	0.744742	2.23	0.998774	0.73248	0.666667	0.833333	0.9375
UC120	Benign	independent	77	2.14	572	5.4cm×4.3cm×4.8cm	0.810699	0.792116	2.94	0.998681	0.774602	0.75	0.888889	0.962963
UC121	Benign	independent	62	7.34	0.798	6.4cm×5.0cm×4.8cm	0.81805	0.768825	2.48	0.998926	0.732747	0.666667	0.833333	0.9375
UC122	Benign	independent	NA	NA	NA	NA	0.798344	0.821126	2.7	0.948847	0.7522	0.7	0.863636	0.95
UC123	Benign	independent	67	10.37	2.19	5.8cm×4.9cm×3.8cm	0.848594	0.74319	2.39	0.9815	0.842307	0.851852	0.945946	1
NA: Missing value; MML: Mean methylation level; Block MML(25%), Block MML(50%), Block MML(75%): The 25th percentile, 50th percentile (median), and 75th percentile of the mean methylation level for 6,191,368 blocks.
