# Supplementary material for: PCaseek: ultraspecific urinary tumor DNA detection using deep learning for prostate cancer diagnosis and Gleason grading
Source: Cell Discov. 2024 Sep 3;10:90. doi: 10.1038/s41421-024-00710-y (PMC11369186; doi:10.1038/s41421-024-00710-y)
Supplement: Supplementary file 3 — Table S1 [file 41421_2024_710_MOESM3_ESM.xlsx]

## Sheet: Tumor tissue
Supplementary Table1 Clinical and sequencing information of tumor and adjacent normal tissues
Sample ID	Label	Age	tPSA	GS	GS_SUM	Pathology TNM	Mappability(%)	Coverage(1x)	Depth_of_genome(x)	Conversion rate(%)	Whole genome MML	Block MML(25%)	Block MML(50%)	Block MML(75%)
54	Tumor	67	6.637	3+3	6	T2cNXMx	0.8061	0.9157	46.61	0.9982	0.800341	0.782772	0.878981	0.926829
117	Tumor	72	11.5	3+3	6	T2cN0Mx	0.7472	0.9153	31.54	0.9958	0.723283	0.7	0.836066	0.909091
251	Tumor	66	14.8	3+3	6	T2cNXMX	0.8049	0.9158	45.95	0.9951	0.79629	0.77095	0.878571	0.928571
477	Tumor	73	75	3+3	6	T2aNxMx	0.8061	0.9158	45.82	0.9959	0.756138	0.722222	0.857143	0.919463
508	Tumor	71	21.964	3+3	6	T2cN0M0	0.8077	0.9154	41.76	0.9981	0.76948	0.734694	0.864583	0.923695
100	Tumor	72	8.995	3+4	7	T3aN0M0	0.7541	0.9154	37.05	0.9983	0.666698	0.578947	0.777778	0.875
132	Tumor	65	11.29	3+4	7	T3aNxMx	0.7823	0.9126	42.79	0.9978	0.717178	0.650794	0.786408	0.865574
289	Tumor	64	6.444	3+4	7	T2bNxM0	0.8313	0.9143	36.66	0.9976	0.727585	0.65	0.826923	0.910394
361	Tumor	60	34	3+4	7	T3aN0M0	0.8308	0.9158	39.09	0.9983	0.735493	0.75	0.868762	0.921739
379	Tumor	80	20.58	3+4	7	T3bNXMX	0.7994	0.9127	36.9	0.9978	0.767398	0.716981	0.841346	0.9125
467	Tumor	56	10.9	3+4	7	T2cN0Mx	0.8002	0.9149	42.86	0.998	0.665411	0.509804	0.793103	0.901437
58	Tumor	69	7.89	3+5	8	T2aN0M0	0.8264	0.9163	45.86	0.9968	0.709849	0.65942	0.837607	0.911439
103	Tumor	68	78.128	3+5	8	T3bN0Mx	0.7221	0.9131	35.02	0.9978	0.695989	0.630137	0.807018	0.887967
137	Tumor	68	16.02	4+3	7	T3aN0Mx	0.7897	0.9135	40.25	0.9975	0.758774	0.689119	0.85	0.921053
265	Tumor	64	7.31	4+3	7	T2cN0M0	0.7757	0.9155	52.18	0.9977	0.697442	0.619565	0.83871	0.919463
349	Tumor	73	23.43	4+3	7	T3aN0M1a	0.8188	0.9149	47.49	0.998	0.730646	0.715789	0.875	0.929487
465	Tumor	80	40.38	4+3	7	T3aN0Mx	0.7269	0.9147	36.59	0.9933	0.71662	0.654696	0.828704	0.910448
608	Tumor	50	48.3	4+3	7	T4N0M1b	0.8191	0.9157	47.05	0.9933	0.766542	0.707865	0.857955	0.92437
373	Tumor	61	19.3	4+4	8	T2cN0Mx	0.8303	0.9156	48.51	0.9983	0.65279	0.490385	0.75	0.884211
716	Tumor	53	82.252	4+4	8	T2aNxM0	0.7659	0.9156	51	0.9975	0.682743	0.572816	0.826389	0.914474
6	Tumor	59	22.88	4+5	9	T3aN0M1a	0.7921	0.9165	49.04	0.9976	0.686847	0.622837	0.834862	0.911765
18	Tumor	65	7.6	4+5	9	T3bNxMx	0.8023	0.9122	36.46	0.9966	0.754884	0.693694	0.833333	0.909091
378	Tumor	73	9.44	5+3	8	T2cN0M0	0.8154	0.9147	41.77	0.9982	0.657594	0.503817	0.793388	0.90566
56	Tumor	75	66.88	5+4	9	T3bN0M0	0.8203	0.9135	40.02	0.9979	0.802257	0.766784	0.875	0.928571
71	Tumor	61	31.567	5+4	9	T3bN0	0.8191	0.9161	49.21	0.9965	0.631472	0.463415	0.757353	0.889189
125	Tumor	74	25.348	5+4	9	T3bN0Mx	0.796	0.9152	45.25	0.9979	0.723863	0.6875	0.812102	0.879808
MML: Mean methylation level; Block MML(25%), Block MML(50%), Block MML(75%): The 25th percentile, 50th percentile (median), and 75th percentile of the mean methylation level for 6,191,368 blocks.

## Sheet: Adjacent normal tissue
Supplementary Table1 Clinical and sequencing information of tumor and adjacent normal tissues
Sample ID	Label	Age	Mappability(%)	Coverage(1x)	Depth_of_genome(x)	Conversion rate(%)	Whole genome MML	Block MML(25%)	Block MML(50%)	Block MML(75%)
54	Normal	67	0.806116	0.9161	45.95	0.993476	0.790708	0.77193	0.877604	0.927273
117	Normal	72	0.784924	0.913767	40.15	0.9979	0.798447	0.75	0.864865	0.919872
251	Normal	66	0.793863	0.91522	43.82	0.998223	0.799449	0.771429	0.876404	0.927978
477	Normal	73	0.816718	0.914887	40.12	0.998077	0.799644	0.780488	0.887805	0.935943
508	Normal	71	0.808955	0.916009	41.54	0.998524	0.757768	0.771739	0.875	0.920705
100	Normal	72	0.812913	0.914448	40.26	0.993	0.733029	0.710526	0.817204	0.878205
132	Normal	65	0.796881	0.914868	43.85	0.99818	0.759471	0.740385	0.840909	0.898305
289	Normal	64	0.789855	0.914792	38.81	0.998141	0.779866	0.75	0.869565	0.920354
361	Normal	60	0.742304	0.915407	38.33	0.998327	0.776747	0.76087	0.87395	0.921659
379	Normal	80	0.834591	0.915902	41.91	0.998269	0.74849	0.75	0.866667	0.916667
467	Normal	56	0.796268	0.915088	43.98	0.997884	0.809995	0.791667	0.892857	0.9375
58	Normal	69	0.811932	0.914762	45.61	0.992241	0.808299	0.780488	0.883978	0.932432
103	Normal	68	0.790822	0.913707	43.69	0.9978	0.749619	0.710611	0.817734	0.87931
137	Normal	68	0.731676	0.915335	33.92	0.994639	0.766218	0.75	0.865385	0.921053
265	Normal	64	0.81503	0.914299	36.95	0.998518	0.794985	0.769231	0.878788	0.930556
349	Normal	73	0.771603	0.916163	50.64	0.998158	0.776133	0.761905	0.87156	0.918773
465	Normal	80	0.79484	0.916579	51.19	0.996076	0.750942	0.723487	0.847087	0.913333
608	Normal	50	0.797347	0.915579	40.78	0.998553	0.80329	0.791667	0.89404	0.9375
373	Normal	61	0.801235	0.91557	40.5	0.998117	0.768254	0.75	0.866667	0.916996
716	Normal	53	0.791885	0.915759	45.94	0.998629	0.791312	0.766667	0.878136	0.92963
6	Normal	59	0.80541	0.915534	52.68	0.997634	0.805012	0.776371	0.88	0.928571
18	Normal	65	0.788156	0.911573	36.88	0.99816	0.808143	0.753247	0.875	0.929032
378	Normal	73	0.798906	0.915623	47.46	0.99802	0.77744	0.75	0.865854	0.917143
56	Normal	75	0.795346	0.913912	46.38	0.997231	0.800477	0.763889	0.876106	0.928775
71	Normal	61	0.806239	0.916019	42.85	0.995664	0.773757	0.759036	0.875	0.926554
125	Normal	74	0.79185	0.914157	41.83	0.99802	0.759147	0.735897	0.833333	0.892157
MML: Mean methylation level; Block MML(25%), Block MML(50%), Block MML(75%): The 25th percentile, 50th percentile (median), and 75th percentile of the mean methylation level for 6,191,368 blocks.
