# Supplementary material for: PCaseek: ultraspecific urinary tumor DNA detection using deep learning for prostate cancer diagnosis and Gleason grading
Source: Cell Discov. 2024 Sep 3;10:90. doi: 10.1038/s41421-024-00710-y (PMC11369186; doi:10.1038/s41421-024-00710-y)
Supplement: Supplementary file 4 — Table S3 [file 41421_2024_710_MOESM4_ESM.xlsx]

## Sheet: Hypo-pDMRs
Supplementary Table3 PCa-specific pDMRs
Chr	Start	End
chr1	2775501	2776000
chr1	2903001	2903500
chr1	2909001	2909500
chr1	2915001	2915500
chr1	2915501	2916000
chr1	3015001	3015500
chr1	3219001	3219500
chr1	4053001	4053500
chr1	4054501	4055000
chr1	4055501	4056000
chr1	4059001	4059500
chr1	4090501	4091000
chr1	4146001	4146500
chr1	4162501	4163000
chr1	4167001	4167500
chr1	4167501	4168000
chr1	4177001	4177500
chr1	4190001	4190500
chr1	4191001	4191500
chr1	4211001	4211500
chr1	4220001	4220500
chr1	4241001	4241500
chr1	4241501	4242000
chr1	4255501	4256000
chr1	4256001	4256500
chr1	4279001	4279500
chr1	4279501	4280000
chr1	4284001	4284500
chr1	4291001	4291500
chr1	4291501	4292000
chr1	4335501	4336000
chr1	4371001	4371500
chr1	4455501	4456000
chr1	4538501	4539000
chr1	4539001	4539500
chr1	4633001	4633500
chr1	4926501	4927000
chr1	4945001	4945500
chr1	4945501	4946000
chr1	4960001	4960500
chr1	4960501	4961000
chr1	4966501	4967000
chr1	4967001	4967500
chr1	4973501	4974000
chr1	4990001	4990500
chr1	4990501	4991000
chr1	5021501	5022000
chr1	5053001	5053500
chr1	5227501	5228000
chr1	5270501	5271000
chr1	5321001	5321500
chr1	5322501	5323000
chr1	5341001	5341500
chr1	5358001	5358500
chr1	5384001	5384500
chr1	5397001	5397500
chr1	5406001	5406500
chr1	5442501	5443000
chr1	5443001	5443500
chr1	6767501	6768000
chr1	12869501	12870000
chr1	12941001	12941500
chr1	13179001	13179500
chr1	13711501	13712000
chr1	13905001	13905500
chr1	24110501	24111000
chr1	27058001	27058500
chr1	29724501	29725000
chr1	30070001	30070500
chr1	30070501	30071000
chr1	30080501	30081000
chr1	30436501	30437000
chr1	30587501	30588000
chr1	30663001	30663500
chr1	34650501	34651000
chr1	34925001	34925500
chr1	35065501	35066000
chr1	37118501	37119000
chr1	37139501	37140000
chr1	37140001	37140500
chr1	37185501	37186000
chr1	37207001	37207500
chr1	37259501	37260000
chr1	37260001	37260500
chr1	37289001	37289500
chr1	37291001	37291500
chr1	37368501	37369000
chr1	37369501	37370000
chr1	37374501	37375000
chr1	37375001	37375500
chr1	37440001	37440500
chr1	37465501	37466000
chr1	37557001	37557500
chr1	37582501	37583000
chr1	37607501	37608000
chr1	37614501	37615000
chr1	39403001	39403500
chr1	40496501	40497000
chr1	59199001	59199500
chr1	72076501	72077000
chr1	72219501	72220000
chr1	72220001	72220500
chr1	72272501	72273000
chr1	72301501	72302000
chr1	72436001	72436500
chr1	72442501	72443000
chr1	72457001	72457500
chr1	72470001	72470500
chr1	72594001	72594500
chr1	72594501	72595000
chr1	72615001	72615500
chr1	72615501	72616000
chr1	72689001	72689500
chr1	72689501	72690000
chr1	72710501	72711000
chr1	72717001	72717500
chr1	72735501	72736000
chr1	72765001	72765500
chr1	72765501	72766000
chr1	72814001	72814500
chr1	72886001	72886500
chr1	72894001	72894500
chr1	72921501	72922000
chr1	72960501	72961000
chr1	72991001	72991500
chr1	73032001	73032500
chr1	73032501	73033000
chr1	73471001	73471500
chr1	73686501	73687000
chr1	73802001	73802500
chr1	73802501	73803000
chr1	73853501	73854000
chr1	73879501	73880000
chr1	73949001	73949500
chr1	73949501	73950000
chr1	74003001	74003500
chr1	74005001	74005500
chr1	74005501	74006000
chr1	74105501	74106000
chr1	74425501	74426000
chr1	74468001	74468500
chr1	74562501	74563000
chr1	74612501	74613000
chr1	74616501	74617000
chr1	74804501	74805000
chr1	74805001	74805500
chr1	74841001	74841500
chr1	74841501	74842000
chr1	74857501	74858000
chr1	74865001	74865500
chr1	74977001	74977500
chr1	74984001	74984500
chr1	74993501	74994000
chr1	75017501	75018000
chr1	75018001	75018500
chr1	75026001	75026500
chr1	75031001	75031500
chr1	75031501	75032000
chr1	75309001	75309500
chr1	75309501	75310000
chr1	75331001	75331500
chr1	75362501	75363000
chr1	75363001	75363500
chr1	75401501	75402000
chr1	75402001	75402500
chr1	75432001	75432500
chr1	75476501	75477000
chr1	75618501	75619000
chr1	75619001	75619500
chr1	75646001	75646500
chr1	75674001	75674500
chr1	75684001	75684500
chr1	75688001	75688500
chr1	75757001	75757500
chr1	75757501	75758000
chr1	75769001	75769500
chr1	75914001	75914500
chr1	75976001	75976500
chr1	76130001	76130500
chr1	76134501	76135000
chr1	76135001	76135500
chr1	76143001	76143500
chr1	78248501	78249000
chr1	79983001	79983500
chr1	84891501	84892000
chr1	86254001	86254500
chr1	86296501	86297000
chr1	87336501	87337000
chr1	87682001	87682500
chr1	87682501	87683000
chr1	87756501	87757000
chr1	87973501	87974000
chr1	88048001	88048500
chr1	88048501	88049000
chr1	88074501	88075000
chr1	88075001	88075500
chr1	88133501	88134000
chr1	88168501	88169000
chr1	88211001	88211500
chr1	88283501	88284000
chr1	88297001	88297500
chr1	88332001	88332500
chr1	88350001	88350500
chr1	88350501	88351000
chr1	88351501	88352000
chr1	88352001	88352500
chr1	88384501	88385000
chr1	88399501	88400000
chr1	88416501	88417000
chr1	88420501	88421000
chr1	88512501	88513000
chr1	88543001	88543500
chr1	88559001	88559500
chr1	88621001	88621500
chr1	88732001	88732500
chr1	88732501	88733000
chr1	88800501	88801000
chr1	88894501	88895000
chr1	88895001	88895500
chr1	88919001	88919500
chr1	88957001	88957500
chr1	89039001	89039500
chr1	89093001	89093500
chr1	90588501	90589000
chr1	90589001	90589500
chr1	90590001	90590500
chr1	90590501	90591000
chr1	90650001	90650500
chr1	90650501	90651000
chr1	90654001	90654500
chr1	90698501	90699000
chr1	90731501	90732000
chr1	90740001	90740500
chr1	90740501	90741000
chr1	90847501	90848000
chr1	90902501	90903000
chr1	90903001	90903500
chr1	90943501	90944000
chr1	90976501	90977000
chr1	90977001	90977500
chr1	90979001	90979500
chr1	91006501	91007000
chr1	91031501	91032000
chr1	91032001	91032500
chr1	91047501	91048000
chr1	91048001	91048500
chr1	91053001	91053500
chr1	91084001	91084500
chr1	91084501	91085000
chr1	91089001	91089500
chr1	91100501	91101000
chr1	91152001	91152500
chr1	91163001	91163500
chr1	91164001	91164500
chr1	91211001	91211500
chr1	91230501	91231000
chr1	91267501	91268000
chr1	91288001	91288500
chr1	91666001	91666500
chr1	91673501	91674000
chr1	91687001	91687500
chr1	91756001	91756500
chr1	91756501	91757000
chr1	91769501	91770000
chr1	91783001	91783500
chr1	91793501	91794000
chr1	91800001	91800500
chr1	91850001	91850500
chr1	91850501	91851000
chr1	91854501	91855000
chr1	91866001	91866500
chr1	96008001	96008500
chr1	96065001	96065500
chr1	96072001	96072500
chr1	96128001	96128500
chr1	96129501	96130000
chr1	96156501	96157000
chr1	96159501	96160000
chr1	96197501	96198000
chr1	96199001	96199500
chr1	96202001	96202500
chr1	96256001	96256500
chr1	96273001	96273500
chr1	96346501	96347000
chr1	96347001	96347500
chr1	96369501	96370000
chr1	96370001	96370500
chr1	96394501	96395000
chr1	96425001	96425500
chr1	96453501	96454000
chr1	96454001	96454500
chr1	96508001	96508500
chr1	96531501	96532000
chr1	96567501	96568000
chr1	96573001	96573500
chr1	96648501	96649000
chr1	96670501	96671000
chr1	96671001	96671500
chr1	98150001	98150500
chr1	98321001	98321500
chr1	98338001	98338500
chr1	98338501	98339000
chr1	98398001	98398500
chr1	98427501	98428000
chr1	98436001	98436500
chr1	98456001	98456500
chr1	98456501	98457000
chr1	98950001	98950500
chr1	98995501	98996000
chr1	98996001	98996500
chr1	99007001	99007500
chr1	99076501	99077000
chr1	99077001	99077500
chr1	99082501	99083000
chr1	99085001	99085500
chr1	99289001	99289500
chr1	99314501	99315000
chr1	99315001	99315500
chr1	99350501	99351000
chr1	99354001	99354500
chr1	99397001	99397500
chr1	99417501	99418000
chr1	99463501	99464000
chr1	99464001	99464500
chr1	99488501	99489000
chr1	99531001	99531500
chr1	99531501	99532000
chr1	99599001	99599500
chr1	101783001	101783500
chr1	101786501	101787000
chr1	101884501	101885000
chr1	101907501	101908000
chr1	101913001	101913500
chr1	101935001	101935500
chr1	101935501	101936000
chr1	101936001	101936500
chr1	101965501	101966000
chr1	101966001	101966500
chr1	101989001	101989500
chr1	102015001	102015500
chr1	102063001	102063500
chr1	102086501	102087000
chr1	102104501	102105000
chr1	102190001	102190500
chr1	102190501	102191000
chr1	102206501	102207000
chr1	102209001	102209500
chr1	102209501	102210000
chr1	102210001	102210500
chr1	102210501	102211000
chr1	102295501	102296000
chr1	102297501	102298000
chr1	102326501	102327000
chr1	102328501	102329000
chr1	102385001	102385500
chr1	102398501	102399000
chr1	102497501	102498000
chr1	102593001	102593500
chr1	102593501	102594000
chr1	102703001	102703500
chr1	102703501	102704000
chr1	102718001	102718500
chr1	102777001	102777500
chr1	102810501	102811000
chr1	102850001	102850500
chr1	102850501	102851000
chr1	102866001	102866500
chr1	102916501	102917000
chr1	102991001	102991500
chr1	102991501	102992000
chr1	103055501	103056000
chr1	103123501	103124000
chr1	103143001	103143500
chr1	103143501	103144000
chr1	103251501	103252000
chr1	103252001	103252500
chr1	103288501	103289000
chr1	103337001	103337500
chr1	103345001	103345500
chr1	103359501	103360000
chr1	103360001	103360500
chr1	103360501	103361000
chr1	103427501	103428000
chr1	103428001	103428500
chr1	103442001	103442500
chr1	103461001	103461500
chr1	103474501	103475000
chr1	103489001	103489500
chr1	103520001	103520500
chr1	103555001	103555500
chr1	103580501	103581000
chr1	103581001	103581500
chr1	103584501	103585000
chr1	103585001	103585500
chr1	103626501	103627000
chr1	103628501	103629000
chr1	103661501	103662000
chr1	103677001	103677500
chr1	103677501	103678000
chr1	103766001	103766500
chr1	104014501	104015000
chr1	104155501	104156000
chr1	104264501	104265000
chr1	104265001	104265500
chr1	104307501	104308000
chr1	104341001	104341500
chr1	104384501	104385000
chr1	104495001	104495500
chr1	104506501	104507000
chr1	104619501	104620000
chr1	104739501	104740000
chr1	104740001	104740500
chr1	104741501	104742000
chr1	104745001	104745500
chr1	104751001	104751500
chr1	104765001	104765500
chr1	104970501	104971000
chr1	104971001	104971500
chr1	104983501	104984000
chr1	105044501	105045000
chr1	107271501	107272000
chr1	108884501	108885000
chr1	111288501	111289000
chr1	113433001	113433500
chr1	120410501	120411000
chr1	147935001	147935500
chr1	148638001	148638500
chr1	148672501	148673000
chr1	148673001	148673500
chr1	148821501	148822000
chr1	148880001	148880500
chr1	148880501	148881000
chr1	148888001	148888500
chr1	148888501	148889000
chr1	148893501	148894000
chr1	148913001	148913500
chr1	148913501	148914000
chr1	149019501	149020000
chr1	149161001	149161500
chr1	149175501	149176000
chr1	149178501	149179000
chr1	149180001	149180500
chr1	149200001	149200500
chr1	149228001	149228500
chr1	149229501	149230000
chr1	149244501	149245000
chr1	149253501	149254000
chr1	149261501	149262000
chr1	149280501	149281000
chr1	149346001	149346500
chr1	152033501	152034000
chr1	152469501	152470000
chr1	152508501	152509000
chr1	152509001	152509500
chr1	152597501	152598000
chr1	152671501	152672000
chr1	152681001	152681500
chr1	152789001	152789500
chr1	152792001	152792500
chr1	152792501	152793000
chr1	152833001	152833500
chr1	152844501	152845000
chr1	152854501	152855000
chr1	152864001	152864500
chr1	152892501	152893000
chr1	152893001	152893500
chr1	152897001	152897500
chr1	152916501	152917000
chr1	152925001	152925500
chr1	152932001	152932500
chr1	152932501	152933000
chr1	152935001	152935500
chr1	153020001	153020500
chr1	153047501	153048000
chr1	153050501	153051000
chr1	153051001	153051500
chr1	153072001	153072500
chr1	153141501	153142000
chr1	153173001	153173500
chr1	153175001	153175500
chr1	153179001	153179500
chr1	153181001	153181500
chr1	153186501	153187000
chr1	153230001	153230500
chr1	153230501	153231000
chr1	153240501	153241000
chr1	153241001	153241500
chr1	153248001	153248500
chr1	153255501	153256000
chr1	153262501	153263000
chr1	153273501	153274000
chr1	153275501	153276000
chr1	153278501	153279000
chr1	153289001	153289500
chr1	153290501	153291000
chr1	153308001	153308500
chr1	153338501	153339000
chr1	153341501	153342000
chr1	153347501	153348000
chr1	153374001	153374500
chr1	153380501	153381000
chr1	153389501	153390000
chr1	153403001	153403500
chr1	153412001	153412500
chr1	154115001	154115500
chr1	157321501	157322000
chr1	157322001	157322500
chr1	157349501	157350000
chr1	157380001	157380500
chr1	157524501	157525000
chr1	157528001	157528500
chr1	157538001	157538500
chr1	157540001	157540500
chr1	157540501	157541000
chr1	157571501	157572000
chr1	157572001	157572500
chr1	157607001	157607500
chr1	157607501	157608000
chr1	157624501	157625000
chr1	157638501	157639000
chr1	157644001	157644500
chr1	157649001	157649500
chr1	157649501	157650000
chr1	157651501	157652000
chr1	157652001	157652500
chr1	157659501	157660000
chr1	157724501	157725000
chr1	157727001	157727500
chr1	157727501	157728000
chr1	157748501	157749000
chr1	157768501	157769000
chr1	157769001	157769500
chr1	157769501	157770000
chr1	157802501	157803000
chr1	157805501	157806000
chr1	157807501	157808000
chr1	157863001	157863500
chr1	157904001	157904500
chr1	157910501	157911000
chr1	157929501	157930000
chr1	158004501	158005000
chr1	158022001	158022500
chr1	158030501	158031000
chr1	158035001	158035500
chr1	158035501	158036000
chr1	158049001	158049500
chr1	158052001	158052500
chr1	158052501	158053000
chr1	158061001	158061500
chr1	158092001	158092500
chr1	158144501	158145000
chr1	158145501	158146000
chr1	158152501	158153000
chr1	158236501	158237000
chr1	158245001	158245500
chr1	158245501	158246000
chr1	158299001	158299500
chr1	158306001	158306500
chr1	158316001	158316500
chr1	158316501	158317000
chr1	158320001	158320500
chr1	158325501	158326000
chr1	158327501	158328000
chr1	158328001	158328500
chr1	158335501	158336000
chr1	158377501	158378000
chr1	158402501	158403000
chr1	158423501	158424000
chr1	158435001	158435500
chr1	158450001	158450500
chr1	158455501	158456000
chr1	158456001	158456500
chr1	158461501	158462000
chr1	158488001	158488500
chr1	158498501	158499000
chr1	158501001	158501500
chr1	158543501	158544000
chr1	158546001	158546500
chr1	158552001	158552500
chr1	158557501	158558000
chr1	158580501	158581000
chr1	158581001	158581500
chr1	158592501	158593000
chr1	158603001	158603500
chr1	158623001	158623500
chr1	158641501	158642000
chr1	158647001	158647500
chr1	158650001	158650500
chr1	158654501	158655000
chr1	158655001	158655500
chr1	158665001	158665500
chr1	158673001	158673500
chr1	158687001	158687500
chr1	158687501	158688000
chr1	158721501	158722000
chr1	158722001	158722500
chr1	158735501	158736000
chr1	158736001	158736500
chr1	158746501	158747000
chr1	158753501	158754000
chr1	158777501	158778000
chr1	158785501	158786000
chr1	158794501	158795000
chr1	158795001	158795500
chr1	158834501	158835000
chr1	158840001	158840500
chr1	158906001	158906500
chr1	158989501	158990000
chr1	158997001	158997500
chr1	159009001	159009500
chr1	159013001	159013500
chr1	159016501	159017000
chr1	159017001	159017500
chr1	159017501	159018000
chr1	159035501	159036000
chr1	159036001	159036500
chr1	159043501	159044000
chr1	159064001	159064500
chr1	159071001	159071500
chr1	159075001	159075500
chr1	159075501	159076000
chr1	159083001	159083500
chr1	159088501	159089000
chr1	159089001	159089500
chr1	159121001	159121500
chr1	159121501	159122000
chr1	159122501	159123000
chr1	159123001	159123500
chr1	159135001	159135500
chr1	159148501	159149000
chr1	159229001	159229500
chr1	159229501	159230000
chr1	159241001	159241500
chr1	159304001	159304500
chr1	159325001	159325500
chr1	159455001	159455500
chr1	159455501	159456000
chr1	159474501	159475000
chr1	159509001	159509500
chr1	159509501	159510000
chr1	159527001	159527500
chr1	159527501	159528000
chr1	159543501	159544000
chr1	159544001	159544500
chr1	159545501	159546000
chr1	159572001	159572500
chr1	159585501	159586000
chr1	159683501	159684000
chr1	159708501	159709000
chr1	159739001	159739500
chr1	160457501	160458000
chr1	160640501	160641000
chr1	160717501	160718000
chr1	160718001	160718500
chr1	162533501	162534000
chr1	165974501	165975000
chr1	165976001	165976500
chr1	166008001	166008500
chr1	166039501	166040000
chr1	166089501	166090000
chr1	166122001	166122500
chr1	166221501	166222000
chr1	166232001	166232500
chr1	166232501	166233000
chr1	166250001	166250500
chr1	166288501	166289000
chr1	166289001	166289500
chr1	166294001	166294500
chr1	166294501	166295000
chr1	166311001	166311500
chr1	166315501	166316000
chr1	166323001	166323500
chr1	166323501	166324000
chr1	166334001	166334500
chr1	166334501	166335000
chr1	166335001	166335500
chr1	166337501	166338000
chr1	166338001	166338500
chr1	166349501	166350000
chr1	166398501	166399000
chr1	166422501	166423000
chr1	166499001	166499500
chr1	166499501	166500000
chr1	166510501	166511000
chr1	166534001	166534500
chr1	166571501	166572000
chr1	166639501	166640000
chr1	166640001	166640500
chr1	166652501	166653000
chr1	166653001	166653500
chr1	166667001	166667500
chr1	166707501	166708000
chr1	166725001	166725500
chr1	166762501	166763000
chr1	166763001	166763500
chr1	167895001	167895500
chr1	170097001	170097500
chr1	170130001	170130500
chr1	170171501	170172000
chr1	170172001	170172500
chr1	170184501	170185000
chr1	170218501	170219000
chr1	170221501	170222000
chr1	170279501	170280000
chr1	170321001	170321500
chr1	170453501	170454000
chr1	170465001	170465500
chr1	170465501	170466000
chr1	170572501	170573000
chr1	170586501	170587000
chr1	170623501	170624000
chr1	170662501	170663000
chr1	170695001	170695500
chr1	170713001	170713500
chr1	170720501	170721000
chr1	170721001	170721500
chr1	170756001	170756500
chr1	170758501	170759000
chr1	170766001	170766500
chr1	170766501	170767000
chr1	170815501	170816000
chr1	170819001	170819500
chr1	170859001	170859500
chr1	170859501	170860000
chr1	171323001	171323500
chr1	174544501	174545000
chr1	175430501	175431000
chr1	175433501	175434000
chr1	175464501	175465000
chr1	175465001	175465500
chr1	175494501	175495000
chr1	175635501	175636000
chr1	175682001	175682500
chr1	175725001	175725500
chr1	175819001	175819500
chr1	176260001	176260500
chr1	176298001	176298500
chr1	176298501	176299000
chr1	176894001	176894500
chr1	177077001	177077500
chr1	177123501	177124000
chr1	181500501	181501000
chr1	181543001	181543500
chr1	181566501	181567000
chr1	181584001	181584500
chr1	181584501	181585000
chr1	181622501	181623000
chr1	181672501	181673000
chr1	181810501	181811000
chr1	181960001	181960500
chr1	185715501	185716000
chr1	185760501	185761000
chr1	185788001	185788500
chr1	185796001	185796500
chr1	185801001	185801500
chr1	185814501	185815000
chr1	185825001	185825500
chr1	185828501	185829000
chr1	185836501	185837000
chr1	185837001	185837500
chr1	185849501	185850000
chr1	185850001	185850500
chr1	185861001	185861500
chr1	185861501	185862000
chr1	185865001	185865500
chr1	185879501	185880000
chr1	185887501	185888000
chr1	185910001	185910500
chr1	185911001	185911500
chr1	185923001	185923500
chr1	185927001	185927500
chr1	185927501	185928000
chr1	185929001	185929500
chr1	185929501	185930000
chr1	185939501	185940000
chr1	185940001	185940500
chr1	185944001	185944500
chr1	185974501	185975000
chr1	185975001	185975500
chr1	185980001	185980500
chr1	185985001	185985500
chr1	186010001	186010500
chr1	186015001	186015500
chr1	186015501	186016000
chr1	186033501	186034000
chr1	186037501	186038000
chr1	186038001	186038500
chr1	186043501	186044000
chr1	186054001	186054500
chr1	186083001	186083500
chr1	186083501	186084000
chr1	186088001	186088500
chr1	186105001	186105500
chr1	186105501	186106000
chr1	186106001	186106500
chr1	186106501	186107000
chr1	186107001	186107500
chr1	186114001	186114500
chr1	186133501	186134000
chr1	186135501	186136000
chr1	186136001	186136500
chr1	186145501	186146000
chr1	186146001	186146500
chr1	186157001	186157500
chr1	186158501	186159000
chr1	186159001	186159500
chr1	186240501	186241000
chr1	186247001	186247500
chr1	186247501	186248000
chr1	188931501	188932000
chr1	188932001	188932500
chr1	189560501	189561000
chr1	189922501	189923000
chr1	190863501	190864000
chr1	190864001	190864500
chr1	190894501	190895000
chr1	190959501	190960000
chr1	191118501	191119000
chr1	191129501	191130000
chr1	191155001	191155500
chr1	191155501	191156000
chr1	191241001	191241500
chr1	191267501	191268000
chr1	191278001	191278500
chr1	191288001	191288500
chr1	191291001	191291500
chr1	191294001	191294500
chr1	191294501	191295000
chr1	191303501	191304000
chr1	191346501	191347000
chr1	191361001	191361500
chr1	191363501	191364000
chr1	191425001	191425500
chr1	191468501	191469000
chr1	191472501	191473000
chr1	191493501	191494000
chr1	191620001	191620500
chr1	191632001	191632500
chr1	191695001	191695500
chr1	191811501	191812000
chr1	191812001	191812500
chr1	191851001	191851500
chr1	191853501	191854000
chr1	191981001	191981500
chr1	192007001	192007500
chr1	192007501	192008000
chr1	192038001	192038500
chr1	192071001	192071500
chr1	192079001	192079500
chr1	192099501	192100000
chr1	192100001	192100500
chr1	192134001	192134500
chr1	192182001	192182500
chr1	192196501	192197000
chr1	192200501	192201000
chr1	192237001	192237500
chr1	192258501	192259000
chr1	192259001	192259500
chr1	192263001	192263500
chr1	192277501	192278000
chr1	192278001	192278500
chr1	192330501	192331000
chr1	192373001	192373500
chr1	194299001	194299500
chr1	194325501	194326000
chr1	194406001	194406500
chr1	194420501	194421000
chr1	194424501	194425000
chr1	194425001	194425500
chr1	194468001	194468500
chr1	194469001	194469500
chr1	194529001	194529500
chr1	194529501	194530000
chr1	194617001	194617500
chr1	194667501	194668000
chr1	194684001	194684500
chr1	194684501	194685000
chr1	194740501	194741000
chr1	194754501	194755000
chr1	194795001	194795500
chr1	194795501	194796000
chr1	194796501	194797000
chr1	194797001	194797500
chr1	194870001	194870500
chr1	194901001	194901500
chr1	194970501	194971000
chr1	194985501	194986000
chr1	195070001	195070500
chr1	195091501	195092000
chr1	195092001	195092500
chr1	195123501	195124000
chr1	195163501	195164000
chr1	195178501	195179000
chr1	195179001	195179500
chr1	195244001	195244500
chr1	195263501	195264000
chr1	195272501	195273000
chr1	195287501	195288000
chr1	195361501	195362000
chr1	195385001	195385500
chr1	195385501	195386000
chr1	195403001	195403500
chr1	195413501	195414000
chr1	195430501	195431000
chr1	195593501	195594000
chr1	195598001	195598500
chr1	195735501	195736000
chr1	195744001	195744500
chr1	195784501	195785000
chr1	195805001	195805500
chr1	195830501	195831000
chr1	196039001	196039500
chr1	196039501	196040000
chr1	196146501	196147000
chr1	196207501	196208000
chr1	196246001	196246500
chr1	196246501	196247000
chr1	196248501	196249000
chr1	196267501	196268000
chr1	196271001	196271500
chr1	196273501	196274000
chr1	196296501	196297000
chr1	196297001	196297500
chr1	196312501	196313000
chr1	196317501	196318000
chr1	196318001	196318500
chr1	196409001	196409500
chr1	196411001	196411500
chr1	196440001	196440500
chr1	196444501	196445000
chr1	196465001	196465500
chr1	196465501	196466000
chr1	196466001	196466500
chr1	196471001	196471500
chr1	196478001	196478500
chr1	196507001	196507500
chr1	196525001	196525500
chr1	196525501	196526000
chr1	196565501	196566000
chr1	196580001	196580500
chr1	196595001	196595500
chr1	196595501	196596000
chr1	196607001	196607500
chr1	196642001	196642500
chr1	196642501	196643000
chr1	196672501	196673000
chr1	196691501	196692000
chr1	196702001	196702500
chr1	196739501	196740000
chr1	196790001	196790500
chr1	196800501	196801000
chr1	196806001	196806500
chr1	196837501	196838000
chr1	196838001	196838500
chr1	196884001	196884500
chr1	196884501	196885000
chr1	196902501	196903000
chr1	196907001	196907500
chr1	196907501	196908000
chr1	196912001	196912500
chr1	196912501	196913000
chr1	196914001	196914500
chr1	197943001	197943500
chr1	197947501	197948000
chr1	198367501	198368000
chr1	198680001	198680500
chr1	198701001	198701500
chr1	198701501	198702000
chr1	198723001	198723500
chr1	198723501	198724000
chr1	198776001	198776500
chr1	198794001	198794500
chr1	198825001	198825500
chr1	198869001	198869500
chr1	198910001	198910500
chr1	198914001	198914500
chr1	198914501	198915000
chr1	198952501	198953000
chr1	198995501	198996000
chr1	198996001	198996500
chr1	199002001	199002500
chr1	199021501	199022000
chr1	199067001	199067500
chr1	199095001	199095500
chr1	199096001	199096500
chr1	199133501	199134000
chr1	199143001	199143500
chr1	199145501	199146000
chr1	199149501	199150000
chr1	199176001	199176500
chr1	199181001	199181500
chr1	199181501	199182000
chr1	199245001	199245500
chr1	199263001	199263500
chr1	199317001	199317500
chr1	199317501	199318000
chr1	199368501	199369000
chr1	199378501	199379000
chr1	199415501	199416000
chr1	199416001	199416500
chr1	199416501	199417000
chr1	199449501	199450000
chr1	199453001	199453500
chr1	199466501	199467000
chr1	199467001	199467500
chr1	208655001	208655500
chr1	208849001	208849500
chr1	208849501	208850000
chr1	208867001	208867500
chr1	208870501	208871000
chr1	208887001	208887500
chr1	208916501	208917000
chr1	208936501	208937000
chr1	208941501	208942000
chr1	208942001	208942500
chr1	208951001	208951500
chr1	208965501	208966000
chr1	208985001	208985500
chr1	208985501	208986000
chr1	208988501	208989000
chr1	208992001	208992500
chr1	209010001	209010500
chr1	209019501	209020000
chr1	209025501	209026000
chr1	209026001	209026500
chr1	209029501	209030000
chr1	209030001	209030500
chr1	209038501	209039000
chr1	209039001	209039500
chr1	209041001	209041500
chr1	209042001	209042500
chr1	209055501	209056000
chr1	209067501	209068000
chr1	209074001	209074500
chr1	209135001	209135500
chr1	209175501	209176000
chr1	209184501	209185000
chr1	209202001	209202500
chr1	209202501	209203000
chr1	209209001	209209500
chr1	209209501	209210000
chr1	209244501	209245000
chr1	209245501	209246000
chr1	210067501	210068000
chr1	210101501	210102000
chr1	210102001	210102500
chr1	210115001	210115500
chr1	210115501	210116000
chr1	210116001	210116500
chr1	210116501	210117000
chr1	210132501	210133000
chr1	210139001	210139500
chr1	210139501	210140000
chr1	210197001	210197500
chr1	210213501	210214000
chr1	210252001	210252500
chr1	210256501	210257000
chr1	210287001	210287500
chr1	210287501	210288000
chr1	210311001	210311500
chr1	210317501	210318000
chr1	210335501	210336000
chr1	210353501	210354000
chr1	210362001	210362500
chr1	210368501	210369000
chr1	210416501	210417000
chr1	211147501	211148000
chr1	211148001	211148500
chr1	211160001	211160500
chr1	211211001	211211500
chr1	211241501	211242000
chr1	211264501	211265000
chr1	213643001	213643500
chr1	213649001	213649500
chr1	213655501	213656000
chr1	213663501	213664000
chr1	213708001	213708500
chr1	213724501	213725000
chr1	213725001	213725500
chr1	213744001	213744500
chr1	213781001	213781500
chr1	213782501	213783000
chr1	213799001	213799500
chr1	213803501	213804000
chr1	213820001	213820500
chr1	213820501	213821000
chr1	213849501	213850000
chr1	213869501	213870000
chr1	213871001	213871500
chr1	213882001	213882500
chr1	213882501	213883000
chr1	213927001	213927500
chr1	213950501	213951000
chr1	213956001	213956500
chr1	213969001	213969500
chr1	213973501	213974000
chr1	213978501	213979000
chr1	213979001	213979500
chr1	213979501	213980000
chr1	213986501	213987000
chr1	214006501	214007000
chr1	214019001	214019500
chr1	214019501	214020000
chr1	214034001	214034500
chr1	214045001	214045500
chr1	214184501	214185000
chr1	214236501	214237000
chr1	214240001	214240500
chr1	214286501	214287000
chr1	214310501	214311000
chr1	214313501	214314000
chr1	214892501	214893000
chr1	214893001	214893500
chr1	214904501	214905000
chr1	214909001	214909500
chr1	214909501	214910000
chr1	214922001	214922500
chr1	214923001	214923500
chr1	214924501	214925000
chr1	214925001	214925500
chr1	214928001	214928500
chr1	214952501	214953000
chr1	214966001	214966500
chr1	214966501	214967000
chr1	214981001	214981500
chr1	215005001	215005500
chr1	215018501	215019000
chr1	215019001	215019500
chr1	215022001	215022500
chr1	215022501	215023000
chr1	215059501	215060000
chr1	215072001	215072500
chr1	215110501	215111000
chr1	215113501	215114000
chr1	215129001	215129500
chr1	215137501	215138000
chr1	215145001	215145500
chr1	215159001	215159500
chr1	215169001	215169500
chr1	215169501	215170000
chr1	215170001	215170500
chr1	215171501	215172000
chr1	215172001	215172500
chr1	215185501	215186000
chr1	215241001	215241500
chr1	215243001	215243500
chr1	215243501	215244000
chr1	215296001	215296500
chr1	215387001	215387500
chr1	215401001	215401500
chr1	215411501	215412000
chr1	215412001	215412500
chr1	215427501	215428000
chr1	215428001	215428500
chr1	215432501	215433000
chr1	215433001	215433500
chr1	215503001	215503500
chr1	215577501	215578000
chr1	215598001	215598500
chr1	215602501	215603000
chr1	215676501	215677000
chr1	215677001	215677500
chr1	215941501	215942000
chr1	215942001	215942500
chr1	215948501	215949000
chr1	215955001	215955500
chr1	215955501	215956000
chr1	216001001	216001500
chr1	216001501	216002000
chr1	216032501	216033000
chr1	216099501	216100000
chr1	216145001	216145500
chr1	216150501	216151000
chr1	216185001	216185500
chr1	216194501	216195000
chr1	218081501	218082000
chr1	218117501	218118000
chr1	218135001	218135500
chr1	218143001	218143500
chr1	218146001	218146500
chr1	218164501	218165000
chr1	218165001	218165500
chr1	218165501	218166000
chr1	218231501	218232000
chr1	218245001	218245500
chr1	218744001	218744500
chr1	221110501	221111000
chr1	222794001	222794500
chr1	224465501	224466000
chr1	224466001	224466500
chr1	238040001	238040500
chr1	238104001	238104500
chr1	238105001	238105500
chr1	238191501	238192000
chr1	238235001	238235500
chr1	238261001	238261500
chr1	238272001	238272500
chr1	238272501	238273000
chr1	238346501	238347000
chr1	238363501	238364000
chr1	238366001	238366500
chr1	238421001	238421500
chr1	238436001	238436500
chr1	238436501	238437000
chr1	238438501	238439000
chr1	238450001	238450500
chr1	238465001	238465500
chr1	238465501	238466000
chr1	238475501	238476000
chr1	238476001	238476500
chr1	238485501	238486000
chr1	238490001	238490500
chr1	238512001	238512500
chr1	238512501	238513000
chr1	238532001	238532500
chr1	238544001	238544500
chr1	238545001	238545500
chr1	238545501	238546000
chr1	238551001	238551500
chr1	238557001	238557500
chr1	238567501	238568000
chr1	238570501	238571000
chr1	238571001	238571500
chr1	238571501	238572000
chr1	238573501	238574000
chr1	238574001	238574500
chr1	238578501	238579000
chr1	238583001	238583500
chr1	238590001	238590500
chr1	238606001	238606500
chr1	238653501	238654000
chr1	238658501	238659000
chr1	238667501	238668000
chr1	238668001	238668500
chr1	238669001	238669500
chr1	238688001	238688500
chr1	238688501	238689000
chr1	238700501	238701000
chr1	238715001	238715500
chr1	238740501	238741000
chr1	238741001	238741500
chr1	238765501	238766000
chr1	238772001	238772500
chr1	238772501	238773000
chr1	238787001	238787500
chr1	238789001	238789500
chr1	238793001	238793500
chr1	238821501	238822000
chr1	238823001	238823500
chr1	238825501	238826000
chr1	238826001	238826500
chr1	238863001	238863500
chr1	238892501	238893000
chr1	238915001	238915500
chr1	238923001	238923500
chr1	238925501	238926000
chr1	238926001	238926500
chr1	238936501	238937000
chr1	238937001	238937500
chr1	238948001	238948500
chr1	238955001	238955500
chr1	238955501	238956000
chr1	238957501	238958000
chr1	238980001	238980500
chr1	238998001	238998500
chr1	239057501	239058000
chr1	239082001	239082500
chr1	239088501	239089000
chr1	239093001	239093500
chr1	240144001	240144500
chr1	240200501	240201000
chr1	240201001	240201500
chr1	240205501	240206000
chr1	240210001	240210500
chr1	240217001	240217500
chr1	240223501	240224000
chr1	240224001	240224500
chr1	240236001	240236500
chr1	240266001	240266500
chr1	240270001	240270500
chr1	240279001	240279500
chr1	240287501	240288000
chr1	240333001	240333500
chr1	240333501	240334000
chr1	240359501	240360000
chr1	240391001	240391500
chr1	240396001	240396500
chr1	240396501	240397000
chr1	240403001	240403500
chr1	240421501	240422000
chr1	240440501	240441000
chr1	240442001	240442500
chr1	240442501	240443000
chr1	240460501	240461000
chr1	240469501	240470000
chr1	240509501	240510000
chr1	240536501	240537000
chr1	240537001	240537500
chr1	240552501	240553000
chr1	240580501	240581000
chr1	240618501	240619000
chr1	240718001	240718500
chr1	240856001	240856500
chr1	240871501	240872000
chr1	240911501	240912000
chr1	240921001	240921500
chr1	240924001	240924500
chr1	240928001	240928500
chr1	240936001	240936500
chr1	240937501	240938000
chr1	240942001	240942500
chr1	240958001	240958500
chr1	240959001	240959500
chr1	240960501	240961000
chr1	240975501	240976000
chr1	240998501	240999000
chr1	241002001	241002500
chr1	241032501	241033000
chr1	241033001	241033500
chr1	241033501	241034000
chr1	241053501	241054000
chr1	241075001	241075500
chr1	241092001	241092500
chr1	241097501	241098000
chr1	241144501	241145000
chr1	241152001	241152500
chr1	241152501	241153000
chr1	241153001	241153500
chr1	241155001	241155500
chr1	241155501	241156000
chr1	241156001	241156500
chr1	241165501	241166000
chr1	241178001	241178500
chr1	241181001	241181500
chr1	241181501	241182000
chr1	241187001	241187500
chr1	241196001	241196500
chr1	241201001	241201500
chr1	241204001	241204500
chr1	241206001	241206500
chr1	241220501	241221000
chr1	241250001	241250500
chr1	241250501	241251000
chr1	241251001	241251500
chr1	241272501	241273000
chr1	241273001	241273500
chr1	241276001	241276500
chr1	241285001	241285500
chr1	241285501	241286000
chr1	241286501	241287000
chr1	241287001	241287500
chr1	241287501	241288000
chr1	241301001	241301500
chr1	241308501	241309000
chr1	241315501	241316000
chr1	241317501	241318000
chr1	241321001	241321500
chr1	241332501	241333000
chr1	241338001	241338500
chr1	241343001	241343500
chr1	241343501	241344000
chr1	241345501	241346000
chr1	241358501	241359000
chr1	241370001	241370500
chr1	241370501	241371000
chr1	241381501	241382000
chr1	241393501	241394000
chr1	241394501	241395000
chr1	241401501	241402000
chr1	241408501	241409000
chr1	241409001	241409500
chr1	241412001	241412500
chr1	241414501	241415000
chr1	241415501	241416000
chr1	241440501	241441000
chr1	241441001	241441500
chr1	241441501	241442000
chr1	241442001	241442500
chr1	241449501	241450000
chr1	241451501	241452000
chr1	241461001	241461500
chr1	241482501	241483000
chr1	241483001	241483500
chr1	241493001	241493500
chr1	241493501	241494000
chr1	241502001	241502500
chr1	241527001	241527500
chr1	241543501	241544000
chr1	241546001	241546500
chr1	241552501	241553000
chr1	241557501	241558000
chr1	241559001	241559500
chr1	241559501	241560000
chr1	241569501	241570000
chr1	241580001	241580500
chr1	241597501	241598000
chr1	241599501	241600000
chr1	241600501	241601000
chr1	241628501	241629000
chr1	241638501	241639000
chr1	241874001	241874500
chr1	241886501	241887000
chr1	241898501	241899000
chr1	241899001	241899500
chr1	241906001	241906500
chr1	241907501	241908000
chr1	241918001	241918500
chr1	241929001	241929500
chr1	241929501	241930000
chr1	241957001	241957500
chr1	241968501	241969000
chr1	241969001	241969500
chr1	241982501	241983000
chr1	242112501	242113000
chr1	242654001	242654500
chr1	242655501	242656000
chr1	242673001	242673500
chr1	242705501	242706000
chr1	242714001	242714500
chr1	242792001	242792500
chr1	242797001	242797500
chr1	242797501	242798000
chr1	242801001	242801500
chr1	242810001	242810500
chr1	242810501	242811000
chr1	242821001	242821500
chr1	242822001	242822500
chr1	242827501	242828000
chr1	242831001	242831500
chr1	242834501	242835000
chr1	242835001	242835500
chr1	242838501	242839000
chr1	242840001	242840500
chr1	242840501	242841000
chr1	242855501	242856000
chr1	242865001	242865500
chr1	242880001	242880500
chr1	242880501	242881000
chr1	242905001	242905500
chr1	242905501	242906000
chr1	242908501	242909000
chr1	242923001	242923500
chr1	242935501	242936000
chr1	242936001	242936500
chr1	242947001	242947500
chr1	242958001	242958500
chr1	242960501	242961000
chr1	242986001	242986500
chr1	242993001	242993500
chr1	242993501	242994000
chr1	243025501	243026000
chr1	243027501	243028000
chr1	243036001	243036500
chr1	243036501	243037000
chr1	243039501	243040000
chr1	243040001	243040500
chr1	243073501	243074000
chr1	243082001	243082500
chr1	243085501	243086000
chr1	243087001	243087500
chr1	243089501	243090000
chr1	243090501	243091000
chr1	243092001	243092500
chr1	243102001	243102500
chr1	243118001	243118500
chr1	243137501	243138000
chr1	243149001	243149500
chr1	243149501	243150000
chr1	243150001	243150500
chr1	243150501	243151000
chr1	243172501	243173000
chr1	243212001	243212500
chr1	244623501	244624000
chr1	247394501	247395000
chr1	247413001	247413500
chr1	247421001	247421500
chr1	247421501	247422000
chr1	247425501	247426000
chr1	248213001	248213500
chr1	248259501	248260000
chr1	248316501	248317000
chr1	248334501	248335000
chr1	248411501	248412000
chr1	248480501	248481000
chr1	248533001	248533500
chr1	248739501	248740000
chr1	248740001	248740500
chr1	248891001	248891500
chr1	248898001	248898500
chr1	249067501	249068000
chr10	483001	483500
chr10	6485501	6486000
chr10	6499501	6500000
chr10	6524501	6525000
chr10	6530001	6530500
chr10	6535001	6535500
chr10	6540001	6540500
chr10	6540501	6541000
chr10	6546501	6547000
chr10	6552501	6553000
chr10	6553001	6553500
chr10	6555001	6555500
chr10	6565501	6566000
chr10	6566001	6566500
chr10	6574001	6574500
chr10	6575001	6575500
chr10	6578501	6579000
chr10	6579001	6579500
chr10	6580501	6581000
chr10	6581001	6581500
chr10	6582001	6582500
chr10	6582501	6583000
chr10	6586501	6587000
chr10	6588001	6588500
chr10	6593001	6593500
chr10	6597501	6598000
chr10	6601501	6602000
chr10	6612501	6613000
chr10	6613001	6613500
chr10	6613501	6614000
chr10	6617501	6618000
chr10	6656001	6656500
chr10	6658501	6659000
chr10	6659001	6659500
chr10	6661501	6662000
chr10	6668001	6668500
chr10	6674501	6675000
chr10	6683001	6683500
chr10	6738001	6738500
chr10	6738501	6739000
chr10	6740001	6740500
chr10	6751001	6751500
chr10	6761501	6762000
chr10	6762001	6762500
chr10	6774001	6774500
chr10	6774501	6775000
chr10	6775501	6776000
chr10	6796001	6796500
chr10	6815001	6815500
chr10	6832501	6833000
chr10	6852501	6853000
chr10	6859501	6860000
chr10	6898001	6898500
chr10	6910501	6911000
chr10	6911001	6911500
chr10	6924001	6924500
chr10	6927501	6928000
chr10	6956501	6957000
chr10	8934501	8935000
chr10	9039501	9040000
chr10	9040001	9040500
chr10	9105001	9105500
chr10	9243001	9243500
chr10	9263001	9263500
chr10	9273501	9274000
chr10	9296501	9297000
chr10	9429001	9429500
chr10	9441501	9442000
chr10	9453001	9453500
chr10	9462001	9462500
chr10	9482001	9482500
chr10	9515501	9516000
chr10	9516001	9516500
chr10	9522501	9523000
chr10	9541501	9542000
chr10	9554501	9555000
chr10	9653501	9654000
chr10	9665001	9665500
chr10	9693501	9694000
chr10	9694001	9694500
chr10	9703501	9704000
chr10	9714501	9715000
chr10	9733501	9734000
chr10	9734501	9735000
chr10	9799501	9800000
chr10	9809001	9809500
chr10	9809501	9810000
chr10	9810501	9811000
chr10	9827501	9828000
chr10	9840001	9840500
chr10	9846001	9846500
chr10	9849501	9850000
chr10	9861001	9861500
chr10	9861501	9862000
chr10	9867501	9868000
chr10	9868001	9868500
chr10	9883501	9884000
chr10	9931501	9932000
chr10	9942001	9942500
chr10	9954001	9954500
chr10	9954501	9955000
chr10	9955001	9955500
chr10	9984001	9984500
chr10	9984501	9985000
chr10	9996001	9996500
chr10	10068501	10069000
chr10	10071501	10072000
chr10	10077001	10077500
chr10	10085001	10085500
chr10	10097501	10098000
chr10	10106001	10106500
chr10	10133501	10134000
chr10	10178001	10178500
chr10	10179001	10179500
chr10	10179501	10180000
chr10	10181501	10182000
chr10	10197501	10198000
chr10	10219501	10220000
chr10	10220001	10220500
chr10	10252001	10252500
chr10	10254501	10255000
chr10	10262001	10262500
chr10	10267501	10268000
chr10	10289501	10290000
chr10	10293001	10293500
chr10	10331001	10331500
chr10	10365501	10366000
chr10	10384501	10385000
chr10	10388001	10388500
chr10	10390001	10390500
chr10	10405001	10405500
chr10	10405501	10406000
chr10	10431501	10432000
chr10	10444001	10444500
chr10	10451501	10452000
chr10	10452001	10452500
chr10	10466501	10467000
chr10	10471501	10472000
chr10	10489501	10490000
chr10	10498001	10498500
chr10	10498501	10499000
chr10	10522001	10522500
chr10	10522501	10523000
chr10	10523001	10523500
chr10	10536501	10537000
chr10	10537001	10537500
chr10	10591001	10591500
chr10	10591501	10592000
chr10	10656501	10657000
chr10	10657001	10657500
chr10	10658501	10659000
chr10	10683001	10683500
chr10	10688001	10688500
chr10	10707001	10707500
chr10	10725501	10726000
chr10	10726001	10726500
chr10	10749501	10750000
chr10	10758001	10758500
chr10	10783001	10783500
chr10	10789001	10789500
chr10	10796001	10796500
chr10	10880001	10880500
chr10	10952501	10953000
chr10	10956501	10957000
chr10	10957501	10958000
chr10	10997501	10998000
chr10	11008501	11009000
chr10	11009001	11009500
chr10	11021001	11021500
chr10	11125001	11125500
chr10	11385001	11385500
chr10	11412001	11412500
chr10	15991001	15991500
chr10	19032001	19032500
chr10	19041501	19042000
chr10	19117501	19118000
chr10	19118001	19118500
chr10	19152501	19153000
chr10	19157001	19157500
chr10	19157501	19158000
chr10	19182001	19182500
chr10	19244001	19244500
chr10	19249501	19250000
chr10	19259501	19260000
chr10	19268001	19268500
chr10	19268501	19269000
chr10	19273501	19274000
chr10	19301501	19302000
chr10	19310501	19311000
chr10	19323501	19324000
chr10	19329501	19330000
chr10	19335001	19335500
chr10	19421501	19422000
chr10	19426001	19426500
chr10	19426501	19427000
chr10	19439001	19439500
chr10	19450501	19451000
chr10	19455501	19456000
chr10	19468001	19468500
chr10	19499501	19500000
chr10	19500001	19500500
chr10	19500501	19501000
chr10	22755001	22755500
chr10	23503501	23504000
chr10	23539501	23540000
chr10	23540001	23540500
chr10	23543001	23543500
chr10	23638001	23638500
chr10	23638501	23639000
chr10	26022001	26022500
chr10	26022501	26023000
chr10	26041501	26042000
chr10	26042001	26042500
chr10	26051501	26052000
chr10	26069001	26069500
chr10	26070001	26070500
chr10	26073001	26073500
chr10	26074501	26075000
chr10	26127501	26128000
chr10	26128001	26128500
chr10	26146501	26147000
chr10	26155501	26156000
chr10	26171501	26172000
chr10	26172001	26172500
chr10	26201001	26201500
chr10	26201501	26202000
chr10	26209501	26210000
chr10	26210501	26211000
chr10	26220501	26221000
chr10	26221501	26222000
chr10	26235001	26235500
chr10	26235501	26236000
chr10	26257501	26258000
chr10	26258001	26258500
chr10	26269001	26269500
chr10	26272501	26273000
chr10	26287501	26288000
chr10	26305501	26306000
chr10	26322001	26322500
chr10	26327501	26328000
chr10	26336001	26336500
chr10	26336501	26337000
chr10	26338501	26339000
chr10	26342501	26343000
chr10	26349501	26350000
chr10	26350001	26350500
chr10	26354001	26354500
chr10	26355501	26356000
chr10	26378001	26378500
chr10	26378501	26379000
chr10	26383001	26383500
chr10	26391001	26391500
chr10	26396001	26396500
chr10	26402001	26402500
chr10	26407501	26408000
chr10	26410501	26411000
chr10	26422001	26422500
chr10	26429001	26429500
chr10	26429501	26430000
chr10	26432001	26432500
chr10	26447001	26447500
chr10	26447501	26448000
chr10	26448501	26449000
chr10	26451501	26452000
chr10	26455001	26455500
chr10	26466501	26467000
chr10	26473001	26473500
chr10	26475001	26475500
chr10	26475501	26476000
chr10	26478501	26479000
chr10	26486001	26486500
chr10	26486501	26487000
chr10	26517001	26517500
chr10	26518001	26518500
chr10	26521501	26522000
chr10	26523001	26523500
chr10	26525001	26525500
chr10	26526501	26527000
chr10	26538001	26538500
chr10	26538501	26539000
chr10	26539501	26540000
chr10	26542501	26543000
chr10	26549001	26549500
chr10	26549501	26550000
chr10	26566001	26566500
chr10	26569501	26570000
chr10	26582001	26582500
chr10	26594001	26594500
chr10	26604001	26604500
chr10	26609501	26610000
chr10	26610001	26610500
chr10	26610501	26611000
chr10	26634001	26634500
chr10	26635001	26635500
chr10	26638001	26638500
chr10	26638501	26639000
chr10	26644001	26644500
chr10	26649001	26649500
chr10	26649501	26650000
chr10	26662001	26662500
chr10	26662501	26663000
chr10	26672001	26672500
chr10	26672501	26673000
chr10	26674001	26674500
chr10	26676001	26676500
chr10	26687501	26688000
chr10	26717501	26718000
chr10	26739501	26740000
chr10	26759501	26760000
chr10	26761501	26762000
chr10	26762501	26763000
chr10	26765001	26765500
chr10	26765501	26766000
chr10	26766001	26766500
chr10	26783001	26783500
chr10	26783501	26784000
chr10	26793001	26793500
chr10	26793501	26794000
chr10	26796501	26797000
chr10	26797001	26797500
chr10	26803501	26804000
chr10	26804001	26804500
chr10	26816501	26817000
chr10	26818501	26819000
chr10	26819001	26819500
chr10	26819501	26820000
chr10	26831501	26832000
chr10	26832001	26832500
chr10	26848501	26849000
chr10	26865001	26865500
chr10	26865501	26866000
chr10	26871001	26871500
chr10	26873501	26874000
chr10	26874501	26875000
chr10	26878501	26879000
chr10	26880501	26881000
chr10	26885501	26886000
chr10	26889001	26889500
chr10	26891001	26891500
chr10	26903501	26904000
chr10	26904501	26905000
chr10	26939001	26939500
chr10	26941001	26941500
chr10	26953001	26953500
chr10	26953501	26954000
chr10	29569001	29569500
chr10	36167001	36167500
chr10	36167501	36168000
chr10	36824501	36825000
chr10	37483501	37484000
chr10	37669501	37670000
chr10	37670001	37670500
chr10	37672501	37673000
chr10	37810501	37811000
chr10	37864001	37864500
chr10	37873501	37874000
chr10	38079001	38079500
chr10	38570001	38570500
chr10	38570501	38571000
chr10	38581501	38582000
chr10	38969501	38970000
chr10	38970001	38970500
chr10	39005501	39006000
chr10	42818501	42819000
chr10	42819501	42820000
chr10	42820001	42820500
chr10	42853501	42854000
chr10	42854001	42854500
chr10	42868001	42868500
chr10	42901001	42901500
chr10	42901501	42902000
chr10	42903001	42903500
chr10	42911001	42911500
chr10	42911501	42912000
chr10	42922001	42922500
chr10	42977501	42978000
chr10	42992501	42993000
chr10	44207001	44207500
chr10	44220501	44221000
chr10	44225001	44225500
chr10	44225501	44226000
chr10	44229501	44230000
chr10	44235001	44235500
chr10	44235501	44236000
chr10	44248501	44249000
chr10	44249501	44250000
chr10	44254501	44255000
chr10	44272501	44273000
chr10	44273001	44273500
chr10	44287001	44287500
chr10	44288001	44288500
chr10	44291501	44292000
chr10	44294001	44294500
chr10	44325501	44326000
chr10	44332001	44332500
chr10	44350501	44351000
chr10	44356001	44356500
chr10	44356501	44357000
chr10	44371001	44371500
chr10	44379001	44379500
chr10	44399001	44399500
chr10	44419501	44420000
chr10	44421001	44421500
chr10	44424001	44424500
chr10	44431501	44432000
chr10	44433501	44434000
chr10	44434001	44434500
chr10	44456001	44456500
chr10	44456501	44457000
chr10	44457001	44457500
chr10	44462501	44463000
chr10	44507001	44507500
chr10	44559501	44560000
chr10	44571501	44572000
chr10	44642001	44642500
chr10	44642501	44643000
chr10	44675001	44675500
chr10	44680001	44680500
chr10	44687001	44687500
chr10	44687501	44688000
chr10	48467001	48467500
chr10	49800501	49801000
chr10	49819501	49820000
chr10	49820001	49820500
chr10	49835001	49835500
chr10	49895501	49896000
chr10	49911001	49911500
chr10	49914001	49914500
chr10	49926501	49927000
chr10	49942501	49943000
chr10	49943001	49943500
chr10	49960001	49960500
chr10	50020501	50021000
chr10	50026501	50027000
chr10	50029001	50029500
chr10	50034001	50034500
chr10	50036501	50037000
chr10	50037001	50037500
chr10	50038501	50039000
chr10	50050501	50051000
chr10	50051501	50052000
chr10	50052001	50052500
chr10	50052501	50053000
chr10	50055501	50056000
chr10	50056501	50057000
chr10	50065501	50066000
chr10	50066001	50066500
chr10	50081501	50082000
chr10	50110001	50110500
chr10	50111001	50111500
chr10	50112501	50113000
chr10	50118001	50118500
chr10	50121501	50122000
chr10	50136501	50137000
chr10	50138001	50138500
chr10	50138501	50139000
chr10	50145001	50145500
chr10	50146501	50147000
chr10	50154501	50155000
chr10	50163001	50163500
chr10	50179001	50179500
chr10	50179501	50180000
chr10	50195001	50195500
chr10	50204001	50204500
chr10	50219501	50220000
chr10	50220001	50220500
chr10	50223001	50223500
chr10	50238501	50239000
chr10	50240001	50240500
chr10	50242501	50243000
chr10	50246501	50247000
chr10	50264501	50265000
chr10	50265001	50265500
chr10	50284001	50284500
chr10	50284501	50285000
chr10	50316501	50317000
chr10	50317001	50317500
chr10	50346001	50346500
chr10	50349001	50349500
chr10	50353001	50353500
chr10	50369001	50369500
chr10	50404001	50404500
chr10	50417501	50418000
chr10	50418001	50418500
chr10	50467001	50467500
chr10	50467501	50468000
chr10	50490001	50490500
chr10	50510501	50511000
chr10	50525501	50526000
chr10	50531501	50532000
chr10	50542501	50543000
chr10	51772501	51773000
chr10	52444501	52445000
chr10	52480001	52480500
chr10	52581001	52581500
chr10	52581501	52582000
chr10	52597501	52598000
chr10	52598001	52598500
chr10	52599001	52599500
chr10	52609501	52610000
chr10	52637501	52638000
chr10	52640501	52641000
chr10	52641001	52641500
chr10	52713501	52714000
chr10	52744001	52744500
chr10	52744501	52745000
chr10	52763501	52764000
chr10	52766501	52767000
[truncated: 19,730 more rows]

## Sheet: Hyper-pDMRs
Supplementary Table3 PCa-specific pDMRs
Chr	Start	End
chr1	861001	861500
chr1	1567001	1567500
chr1	3688501	3689000
chr1	6240501	6241000
chr1	6419501	6420000
chr1	6663501	6664000
chr1	8181001	8181500
chr1	9747001	9747500
chr1	9749501	9750000
chr1	11400001	11400500
chr1	11752001	11752500
chr1	12679001	12679500
chr1	14924001	14924500
chr1	14924501	14925000
chr1	15480501	15481000
chr1	15481001	15481500
chr1	17086001	17086500
chr1	18437001	18437500
chr1	18961001	18961500
chr1	18962501	18963000
chr1	18964001	18964500
chr1	18971501	18972000
chr1	19615501	19616000
chr1	20618001	20618500
chr1	20810501	20811000
chr1	20813501	20814000
chr1	21058001	21058500
chr1	21754501	21755000
chr1	22676501	22677000
chr1	23894501	23895000
chr1	25175001	25175500
chr1	25942501	25943000
chr1	26202001	26202500
chr1	26249001	26249500
chr1	26372001	26372500
chr1	28199001	28199500
chr1	28918501	28919000
chr1	29450001	29450500
chr1	31846001	31846500
chr1	31846501	31847000
chr1	32042001	32042500
chr1	32169501	32170000
chr1	32226001	32226500
chr1	32238001	32238500
chr1	32666501	32667000
chr1	32667001	32667500
chr1	32930001	32930500
chr1	33351501	33352000
chr1	33358501	33359000
chr1	33937501	33938000
chr1	34523001	34523500
chr1	35396001	35396500
chr1	35450001	35450500
chr1	36173001	36173500
chr1	36173501	36174000
chr1	36772501	36773000
chr1	36773001	36773500
chr1	36789501	36790000
chr1	37499501	37500000
chr1	37857001	37857500
chr1	38201001	38201500
chr1	38470501	38471000
chr1	38513001	38513500
chr1	39025001	39025500
chr1	39957501	39958000
chr1	40236501	40237000
chr1	40781001	40781500
chr1	40782001	40782500
chr1	40943001	40943500
chr1	42357001	42357500
chr1	42357501	42358000
chr1	43918501	43919000
chr1	43919001	43919500
chr1	44172001	44172500
chr1	44172501	44173000
chr1	45285001	45285500
chr1	45285501	45286000
chr1	46669001	46669500
chr1	46955001	46955500
chr1	47691001	47691500
chr1	48937001	48937500
chr1	48937501	48938000
chr1	50575501	50576000
chr1	50717501	50718000
chr1	50774501	50775000
chr1	50884501	50885000
chr1	54204001	54204500
chr1	55008001	55008500
chr1	56943001	56943500
chr1	58715501	58716000
chr1	59050001	59050500
chr1	59050501	59051000
chr1	63795501	63796000
chr1	63796001	63796500
chr1	63796501	63797000
chr1	64936501	64937000
chr1	64937001	64937500
chr1	65430501	65431000
chr1	65468501	65469000
chr1	65720501	65721000
chr1	65991501	65992000
chr1	66258001	66258500
chr1	66999001	66999500
chr1	68201501	68202000
chr1	68202001	68202500
chr1	70034501	70035000
chr1	70035001	70035500
chr1	76082501	76083000
chr1	76083001	76083500
chr1	77334001	77334500
chr1	77334501	77335000
chr1	78354501	78355000
chr1	78957001	78957500
chr1	79086001	79086500
chr1	85463501	85464000
chr1	85464001	85464500
chr1	87169001	87169500
chr1	87795501	87796000
chr1	87796001	87796500
chr1	89591501	89592000
chr1	90309501	90310000
chr1	92948001	92948500
chr1	92952001	92952500
chr1	93428001	93428500
chr1	94146501	94147000
chr1	94793001	94793500
chr1	95391001	95391500
chr1	95391501	95392000
chr1	95392501	95393000
chr1	98385501	98386000
chr1	98511001	98511500
chr1	98519001	98519500
chr1	100852501	100853000
chr1	101004001	101004500
chr1	101004501	101005000
chr1	107682501	107683000
chr1	107683001	107683500
chr1	108506501	108507000
chr1	108507001	108507500
chr1	108741501	108742000
chr1	110210501	110211000
chr1	110211001	110211500
chr1	110230501	110231000
chr1	110679501	110680000
chr1	110693501	110694000
chr1	111148501	111149000
chr1	111217001	111217500
chr1	112282501	112283000
chr1	113051501	113052000
chr1	113286501	113287000
chr1	114696501	114697000
chr1	114697001	114697500
chr1	115632001	115632500
chr1	115632501	115633000
chr1	116382001	116382500
chr1	117209001	117209500
chr1	117421001	117421500
chr1	119527001	119527500
chr1	119530001	119530500
chr1	119535501	119536000
chr1	119543501	119544000
chr1	119544001	119544500
chr1	119544501	119545000
chr1	119549001	119549500
chr1	119549501	119550000
chr1	119550001	119550500
chr1	119550501	119551000
chr1	119870001	119870500
chr1	120557501	120558000
chr1	121261001	121261500
chr1	145039001	145039500
chr1	145473001	145473500
chr1	145473501	145474000
chr1	146556001	146556500
chr1	146556501	146557000
chr1	147487001	147487500
chr1	147752501	147753000
chr1	147753001	147753500
chr1	149399501	149400000
chr1	149400001	149400500
chr1	149400501	149401000
chr1	149889501	149890000
chr1	150122501	150123000
chr1	150123001	150123500
chr1	150186001	150186500
chr1	151032501	151033000
chr1	151033001	151033500
chr1	151118501	151119000
chr1	151585501	151586000
chr1	151965501	151966000
chr1	153508001	153508500
chr1	153508501	153509000
chr1	154325001	154325500
chr1	154325501	154326000
chr1	155055001	155055500
chr1	155946001	155946500
chr1	155946501	155947000
chr1	155947001	155947500
chr1	155947501	155948000
chr1	155948501	155949000
chr1	156096001	156096500
chr1	156646501	156647000
chr1	156676001	156676500
chr1	156676501	156677000
chr1	161275001	161275500
chr1	161275501	161276000
chr1	162792501	162793000
chr1	165205501	165206000
chr1	165601001	165601500
chr1	166134001	166134500
chr1	166135001	166135500
chr1	167425001	167425500
chr1	168105001	168105500
chr1	169396001	169396500
chr1	169396501	169397000
chr1	171220501	171221000
chr1	171221001	171221500
chr1	171811501	171812000
chr1	172864501	172865000
chr1	173639001	173639500
chr1	174769001	174769500
chr1	178064501	178065000
chr1	180124001	180124500
chr1	180882001	180882500
chr1	181059001	181059500
chr1	181059501	181060000
chr1	181074001	181074500
chr1	181451501	181452000
chr1	182573001	182573500
chr1	183386001	183386500
chr1	184005501	184006000
chr1	186649501	186650000
chr1	197881501	197882000
chr1	197882001	197882500
chr1	200004501	200005000
chr1	200008001	200008500
chr1	200012001	200012500
chr1	200992501	200993000
chr1	201252501	201253000
chr1	201915501	201916000
chr1	201916001	201916500
chr1	203259501	203260000
chr1	203595501	203596000
chr1	203597001	203597500
chr1	203598501	203599000
chr1	204120501	204121000
chr1	206644001	206644500
chr1	208084501	208085000
chr1	211501001	211501500
chr1	221052001	221052500
chr1	223536001	223536500
chr1	223536501	223537000
chr1	223538501	223539000
chr1	226867501	226868000
chr1	227506501	227507000
chr1	228136001	228136500
chr1	228604001	228604500
chr1	228633501	228634000
chr1	228652001	228652500
chr1	229543001	229543500
chr1	229569501	229570000
chr1	230560001	230560500
chr1	230560501	230561000
chr1	231176501	231177000
chr1	231177001	231177500
chr1	232941001	232941500
chr1	234041001	234041500
chr1	235813501	235814000
chr1	236306001	236306500
chr1	236306501	236307000
chr1	237207001	237207500
chr1	237207501	237208000
chr1	241520001	241520500
chr1	241587001	241587500
chr1	244893501	244894000
chr1	245127001	245127500
chr1	247495501	247496000
chr10	3109001	3109500
chr10	7450001	7450500
chr10	7453501	7454000
chr10	7707501	7708000
chr10	8097001	8097500
chr10	11206501	11207000
chr10	13142501	13143000
chr10	13391501	13392000
chr10	13392001	13392500
chr10	13933501	13934000
chr10	15412001	15412500
chr10	17270001	17270500
chr10	17270501	17271000
chr10	18916001	18916500
chr10	22624001	22624500
chr10	22624501	22625000
chr10	22765001	22765500
chr10	23463501	23464000
chr10	23633501	23634000
chr10	25241001	25241500
chr10	25465501	25466000
chr10	27608501	27609000
chr10	28035001	28035500
chr10	30723501	30724000
chr10	30725001	30725500
chr10	31073501	31074000
chr10	33625501	33626000
chr10	35932501	35933000
chr10	43428501	43429000
chr10	43600501	43601000
chr10	43698001	43698500
chr10	44879501	44880000
chr10	45868501	45869000
chr10	46992501	46993000
chr10	47083001	47083500
chr10	48573001	48573500
chr10	48573501	48574000
chr10	50817001	50817500
chr10	50822001	50822500
chr10	52751001	52751500
chr10	60272001	60272500
chr10	60727001	60727500
chr10	60935501	60936000
chr10	62332001	62332500
chr10	62332501	62333000
chr10	64574501	64575000
chr10	68687501	68688000
chr10	68688001	68688500
chr10	70321001	70321500
chr10	72977501	72978000
chr10	73724501	73725000
chr10	73847001	73847500
chr10	73848001	73848500
chr10	74020501	74021000
chr10	74021001	74021500
chr10	74079501	74080000
chr10	77043501	77044000
chr10	77055001	77055500
chr10	80166501	80167000
chr10	80167001	80167500
chr10	81002001	81002500
chr10	82116001	82116500
chr10	83634501	83635000
chr10	85668501	85669000
chr10	89420001	89420500
chr10	90967001	90967500
chr10	90967501	90968000
chr10	91175001	91175500
chr10	91295001	91295500
chr10	91597501	91598000
chr10	93647001	93647500
chr10	93647501	93648000
chr10	94459001	94459500
chr10	94459501	94460000
chr10	94822001	94822500
chr10	94826001	94826500
chr10	94826501	94827000
chr10	94827501	94828000
chr10	94828001	94828500
chr10	94834501	94835000
chr10	94959001	94959500
chr10	97054501	97055000
chr10	97055001	97055500
chr10	98272501	98273000
chr10	98856001	98856500
chr10	98945001	98945500
chr10	99474501	99475000
chr10	99790501	99791000
chr10	100205501	100206000
chr10	100206001	100206500
chr10	101279501	101280000
chr10	101280001	101280500
chr10	101283001	101283500
chr10	101283501	101284000
chr10	101290501	101291000
chr10	101292501	101293000
chr10	101293001	101293500
chr10	102413501	102414000
chr10	102447001	102447500
chr10	102490501	102491000
chr10	102497501	102498000
chr10	102499501	102500000
chr10	102505501	102506000
chr10	102791501	102792000
chr10	102792001	102792500
chr10	102883001	102883500
chr10	102890501	102891000
chr10	102891001	102891500
chr10	102894001	102894500
chr10	102894501	102895000
chr10	102900001	102900500
chr10	102906001	102906500
chr10	102982501	102983000
chr10	102986501	102987000
chr10	102987001	102987500
chr10	102988001	102988500
chr10	102990001	102990500
chr10	103877501	103878000
chr10	103880501	103881000
chr10	103881001	103881500
chr10	104433501	104434000
chr10	104629501	104630000
chr10	105036501	105037000
chr10	105037001	105037500
chr10	105532001	105532500
chr10	105614001	105614500
chr10	106400001	106400500
chr10	111769001	111769500
chr10	111981501	111982000
chr10	116391501	116392000
chr10	116852001	116852500
chr10	118501001	118501500
chr10	120031501	120032000
chr10	120356001	120356500
chr10	120429001	120429500
chr10	123356501	123357000
chr10	124894001	124894500
chr10	124896501	124897000
chr10	125851501	125852000
chr10	128993501	128994000
chr10	129535501	129536000
chr10	133110501	133111000
chr10	134000501	134001000
chr10	134001001	134001500
chr10	135090001	135090500
chr11	319001	319500
chr11	555501	556000
chr11	830501	831000
chr11	1769501	1770000
chr11	2291001	2291500
chr11	3181501	3182000
chr11	6280001	6280500
chr11	6439501	6440000
chr11	6639501	6640000
chr11	6676501	6677000
chr11	6677001	6677500
chr11	8615001	8615500
chr11	10814001	10814500
chr11	12029501	12030000
chr11	12030001	12030500
chr11	12715001	12715500
chr11	12836501	12837000
chr11	13030501	13031000
chr11	13031501	13032000
chr11	13032001	13032500
chr11	13984501	13985000
chr11	15136501	15137000
chr11	16629001	16629500
chr11	17373001	17373500
chr11	17373501	17374000
chr11	17497501	17498000
chr11	17498501	17499000
chr11	17740001	17740500
chr11	18728001	18728500
chr11	18742501	18743000
chr11	18743001	18743500
chr11	18743501	18744000
chr11	19263501	19264000
chr11	19736001	19736500
chr11	20690001	20690500
chr11	20692001	20692500
chr11	24519001	24519500
chr11	27723501	27724000
chr11	33398001	33398500
chr11	33824001	33824500
chr11	35160001	35160500
chr11	35547001	35547500
chr11	35639501	35640000
chr11	36397501	36398000
chr11	36399001	36399500
chr11	43602501	43603000
chr11	43603001	43603500
chr11	45202501	45203000
chr11	46317001	46317500
chr11	46938001	46938500
chr11	46938501	46939000
chr11	47208501	47209000
chr11	47422501	47423000
chr11	57405501	57406000
chr11	58940001	58940500
chr11	58940501	58941000
chr11	61061501	61062000
chr11	61062501	61063000
chr11	61275501	61276000
chr11	61276001	61276500
chr11	61335001	61335500
chr11	61596001	61596500
chr11	62691001	62691500
chr11	63536501	63537000
chr11	63796001	63796500
chr11	64059501	64060000
chr11	65325001	65325500
chr11	67271501	67272000
chr11	67351001	67351500
chr11	67478501	67479000
chr11	68622501	68623000
chr11	69258001	69258500
chr11	69452501	69453000
chr11	71955001	71955500
chr11	73020001	73020500
chr11	74178001	74178500
chr11	75294001	75294500
chr11	75294501	75295000
chr11	77751001	77751500
chr11	88242001	88242500
chr11	89224001	89224500
chr11	92931001	92931500
chr11	92931501	92932000
chr11	94473001	94473500
chr11	94965001	94965500
chr11	111169501	111170000
chr11	116451001	116451500
chr11	118187501	118188000
chr11	118782501	118783000
chr11	120081001	120081500
chr11	120082001	120082500
chr11	120435001	120435500
chr11	124628501	124629000
chr11	124709501	124710000
chr11	124713001	124713500
chr11	124714501	124715000
chr11	124715001	124715500
chr11	124790501	124791000
chr11	128563501	128564000
chr11	128564001	128564500
chr11	128564501	128565000
chr11	128761001	128761500
chr11	133825001	133825500
chr11	133904001	133904500
chr12	2161001	2161500
chr12	2163001	2163500
chr12	3862001	3862500
chr12	4381501	4382000
chr12	4382001	4382500
chr12	4382501	4383000
chr12	4383001	4383500
chr12	4383501	4384000
chr12	4918501	4919000
chr12	5019001	5019500
chr12	5542001	5542500
chr12	6486001	6486500
chr12	7260501	7261000
chr12	8088501	8089000
chr12	8113501	8114000
chr12	11805501	11806000
chr12	12869001	12869500
chr12	12869501	12870000
chr12	21809501	21810000
chr12	21810001	21810500
chr12	22487501	22488000
chr12	24714501	24715000
chr12	26276001	26276500
chr12	26348001	26348500
chr12	26348501	26349000
chr12	26349001	26349500
chr12	26379501	26380000
chr12	31079001	31079500
chr12	39299001	39299500
chr12	40618001	40618500
chr12	47225001	47225500
chr12	47225501	47226000
chr12	47474501	47475000
chr12	48299501	48300000
chr12	48394501	48395000
chr12	48396501	48397000
chr12	49374001	49374500
chr12	49392001	49392500
chr12	49392501	49393000
chr12	49487501	49488000
chr12	50016001	50016500
chr12	50221501	50222000
chr12	50377501	50378000
chr12	50444001	50444500
chr12	51317501	51318000
chr12	52400501	52401000
chr12	52401001	52401500
chr12	53085001	53085500
chr12	53267501	53268000
chr12	53268001	53268500
chr12	53613501	53614000
chr12	53892501	53893000
chr12	53893001	53893500
chr12	53893501	53894000
chr12	54070501	54071000
chr12	54145001	54145500
chr12	54343501	54344000
chr12	54345501	54346000
chr12	54366501	54367000
chr12	54367001	54367500
chr12	54388001	54388500
chr12	54388501	54389000
chr12	54389001	54389500
chr12	54391501	54392000
chr12	54407501	54408000
chr12	54476501	54477000
chr12	54611501	54612000
chr12	56138001	56138500
chr12	56224501	56225000
chr12	57480001	57480500
chr12	57522501	57523000
chr12	57614001	57614500
chr12	58230001	58230500
chr12	58238001	58238500
chr12	59990501	59991000
chr12	63025501	63026000
chr12	63026001	63026500
chr12	63544001	63544500
chr12	65217501	65218000
chr12	65218001	65218500
chr12	65218501	65219000
chr12	65219001	65219500
chr12	65219501	65220000
chr12	65220001	65220500
chr12	66276001	66276500
chr12	66629001	66629500
chr12	66629501	66630000
chr12	68044001	68044500
chr12	69326501	69327000
chr12	70761001	70761500
chr12	72341501	72342000
chr12	72665001	72665500
chr12	75874001	75874500
chr12	77271501	77272000
chr12	77272001	77272500
chr12	77273001	77273500
chr12	81471001	81471500
chr12	81471501	81472000
chr12	81472001	81472500
chr12	90101501	90102000
chr12	95942001	95942500
chr12	96183501	96184000
chr12	96185001	96185500
chr12	96336001	96336500
chr12	96883501	96884000
chr12	99287501	99288000
chr12	101111501	101112000
chr12	103311501	103312000
chr12	103352501	103353000
chr12	103358501	103359000
chr12	103359501	103360000
chr12	103965501	103966000
chr12	104443501	104444000
chr12	104444001	104444500
chr12	104852001	104852500
chr12	104852501	104853000
chr12	106976001	106976500
chr12	106976501	106977000
chr12	106977501	106978000
chr12	106979501	106980000
chr12	106981001	106981500
chr12	108297001	108297500
chr12	109124001	109124500
chr12	109729501	109730000
chr12	111127001	111127500
chr12	113012501	113013000
chr12	113910501	113911000
chr12	113913501	113914000
chr12	116036501	116037000
chr12	116037001	116037500
chr12	117316501	117317000
chr12	120805501	120806000
chr12	120807501	120808000
chr12	120827001	120827500
chr12	121163501	121164000
chr12	121976001	121976500
chr12	122017001	122017500
chr12	122907501	122908000
chr12	124246501	124247000
chr12	124780001	124780500
chr12	125534001	125534500
chr12	130387001	130387500
chr12	130646501	130647000
chr12	130647001	130647500
chr13	21277001	21277500
chr13	22243501	22244000
chr13	24007001	24007500
chr13	24007501	24008000
chr13	24846001	24846500
chr13	25620501	25621000
chr13	25621001	25621500
chr13	26623501	26624000
chr13	26624001	26624500
chr13	28371501	28372000
chr13	28494501	28495000
chr13	28495501	28496000
chr13	28528501	28529000
chr13	28549501	28550000
chr13	28550001	28550500
chr13	28553001	28553500
chr13	29292501	29293000
chr13	30002501	30003000
chr13	30003001	30003500
chr13	32605001	32605500
chr13	33001001	33001500
chr13	33590501	33591000
chr13	33780001	33780500
chr13	36704501	36705000
chr13	36919001	36919500
chr13	36919501	36920000
chr13	36920001	36920500
chr13	43148001	43148500
chr13	43148501	43149000
chr13	43566001	43566500
chr13	43629501	43630000
chr13	46425501	46426000
chr13	50704001	50704500
chr13	52979501	52980000
chr13	70681501	70682000
chr13	74707001	74707500
chr13	74707501	74708000
chr13	74708001	74708500
chr13	77899501	77900000
chr13	79177501	79178000
chr13	80916501	80917000
chr13	95620501	95621000
chr13	95621001	95621500
chr13	95655501	95656000
chr13	96743501	96744000
chr13	96744001	96744500
chr13	99404501	99405000
chr13	100547501	100548000
chr13	100608501	100609000
chr13	100609001	100609500
chr13	100609501	100610000
chr13	100641001	100641500
chr13	100643001	100643500
chr13	107002001	107002500
chr13	108922501	108923000
chr13	109148501	109149000
chr13	110065001	110065500
chr13	110960001	110960500
chr13	114896501	114897000
chr13	114897001	114897500
chr14	21492001	21492500
chr14	21493501	21494000
chr14	21539001	21539500
chr14	21539501	21540000
chr14	21769001	21769500
chr14	22005001	22005500
chr14	23449501	23450000
chr14	23834501	23835000
chr14	23835001	23835500
chr14	24803501	24804000
chr14	24868001	24868500
chr14	29230501	29231000
chr14	29231001	29231500
chr14	29231501	29232000
chr14	29244501	29245000
chr14	29255001	29255500
chr14	36995001	36995500
chr14	37132501	37133000
chr14	37133001	37133500
chr14	37133501	37134000
chr14	38679501	38680000
chr14	38680001	38680500
chr14	38724501	38725000
chr14	42074501	42075000
chr14	51410501	51411000
chr14	51562001	51562500
chr14	52734501	52735000
chr14	54423001	54423500
chr14	55595501	55596000
chr14	56586001	56586500
chr14	56586501	56587000
chr14	56587001	56587500
chr14	57261501	57262000
chr14	57264501	57265000
chr14	58617501	58618000
chr14	58618001	58618500
chr14	59931001	59931500
chr14	60953001	60953500
chr14	60975501	60976000
chr14	61747001	61747500
chr14	62218001	62218500
chr14	63670501	63671000
chr14	65637501	65638000
chr14	70654001	70654500
chr14	73958001	73958500
chr14	74208001	74208500
chr14	74868001	74868500
chr14	77422001	77422500
chr14	77422501	77423000
chr14	77624501	77625000
chr14	78636501	78637000
chr14	86000001	86000500
chr14	86000501	86001000
chr14	88459001	88459500
chr14	89258001	89258500
chr14	90850001	90850500
chr14	90850501	90851000
chr14	91580001	91580500
chr14	91580501	91581000
chr14	91581001	91581500
chr14	96343001	96343500
chr14	101033501	101034000
chr14	102197501	102198000
chr14	102247501	102248000
chr14	103588001	103588500
chr14	104073501	104074000
chr14	105830501	105831000
chr15	28341501	28342000
chr15	28352501	28353000
chr15	30260501	30261000
chr15	30488001	30488500
chr15	31645501	31646000
chr15	31658001	31658500
chr15	32607501	32608000
chr15	32608001	32608500
chr15	32639001	32639500
chr15	33011001	33011500
chr15	34729501	34730000
chr15	34730001	34730500
chr15	35014501	35015000
chr15	35087501	35088000
chr15	39873001	39873500
chr15	40391001	40391500
chr15	40575501	40576000
chr15	40728001	40728500
chr15	41785001	41785500
chr15	41804001	41804500
chr15	41804501	41805000
chr15	41805001	41805500
chr15	41805501	41806000
chr15	43213501	43214000
chr15	43214001	43214500
chr15	43415001	43415500
chr15	43415501	43416000
chr15	44486501	44487000
chr15	45405001	45405500
chr15	45406501	45407000
chr15	45421501	45422000
chr15	47477001	47477500
chr15	48936501	48937000
chr15	48938001	48938500
chr15	52820001	52820500
chr15	52820501	52821000
chr15	58357501	58358000
chr15	59729501	59730000
chr15	60297501	60298000
chr15	60690501	60691000
chr15	61519001	61519500
chr15	62358501	62359000
chr15	62359001	62359500
chr15	62359501	62360000
chr15	62457001	62457500
chr15	66648501	66649000
chr15	67413501	67414000
chr15	68118001	68118500
chr15	68121001	68121500
chr15	68127501	68128000
chr15	68260501	68261000
chr15	68724001	68724500
chr15	72489501	72490000
chr15	72564501	72565000
chr15	72668001	72668500
chr15	72668501	72669000
chr15	73661501	73662000
chr15	73662001	73662500
chr15	74275001	74275500
chr15	74429001	74429500
chr15	75251001	75251500
chr15	76030501	76031000
chr15	76638501	76639000
chr15	76639001	76639500
chr15	77711501	77712000
chr15	78354001	78354500
chr15	78912001	78912500
chr15	78912501	78913000
chr15	79723001	79723500
chr15	80544001	80544500
chr15	83316501	83317000
chr15	86773001	86773500
chr15	88800501	88801000
chr15	89438501	89439000
chr15	89456001	89456500
chr15	89903501	89904000
chr15	89910501	89911000
chr15	89913001	89913500
chr15	89914501	89915000
chr15	89951001	89951500
chr15	89952501	89953000
chr15	90198501	90199000
chr15	90199001	90199500
chr15	90208501	90209000
chr15	92396001	92396500
chr15	92396501	92397000
chr15	96897501	96898000
chr15	99091001	99091500
chr15	100346001	100346500
chr15	100346501	100347000
chr15	100913501	100914000
chr15	101459501	101460000
chr15	102286001	102286500
chr16	216501	217000
chr16	745001	745500
chr16	1968501	1969000
chr16	2042001	2042500
chr16	2287001	2287500
chr16	3097001	3097500
chr16	3220501	3221000
chr16	3239001	3239500
chr16	4140501	4141000
chr16	4165501	4166000
chr16	4378001	4378500
chr16	4588001	4588500
chr16	5037001	5037500
chr16	5037501	5038000
chr16	11199001	11199500
chr16	12994501	12995000
chr16	12997501	12998000
chr16	14097001	14097500
chr16	17563501	17564000
chr16	19894501	19895000
chr16	19895001	19895500
chr16	21831501	21832000
chr16	22203501	22204000
chr16	23194501	23195000
chr16	25704001	25704500
chr16	25704501	25705000
chr16	28751501	28752000
chr16	29624001	29624500
chr16	29624501	29625000
chr16	30908001	30908500
chr16	31213501	31214000
chr16	31214001	31214500
chr16	31228001	31228500
chr16	49315501	49316000
chr16	49316001	49316500
chr16	51186501	51187000
chr16	52581001	52581500
chr16	53133001	53133500
chr16	53538001	53538500
chr16	54971001	54971500
chr16	56651501	56652000
chr16	56659501	56660000
chr16	57570501	57571000
chr16	66461501	66462000
chr16	66982001	66982500
chr16	67184501	67185000
chr16	67185001	67185500
chr16	67204001	67204500
chr16	68001501	68002000
chr16	68003001	68003500
chr16	68118501	68119000
chr16	68678501	68679000
chr16	69598501	69599000
chr16	70222501	70223000
chr16	74440501	74441000
chr16	75034001	75034500
chr16	75529001	75529500
chr16	85784001	85784500
chr16	86600001	86600500
chr16	87902501	87903000
chr16	88717001	88717500
chr16	89323501	89324000
chr17	1174001	1174500
chr17	2627501	2628000
chr17	2679501	2680000
chr17	3438501	3439000
chr17	4642001	4642500
chr17	4891001	4891500
chr17	4891501	4892000
chr17	5014001	5014500
chr17	5014501	5015000
chr17	6559501	6560000
chr17	6560001	6560500
chr17	6939501	6940000
chr17	7608501	7609000
chr17	7826001	7826500
chr17	8906501	8907000
chr17	8924001	8924500
chr17	9480001	9480500
chr17	12877001	12877500
chr17	13505501	13506000
chr17	17628001	17628500
chr17	18057001	18057500
chr17	18313501	18314000
chr17	19648001	19648500
chr17	20755001	20755500
chr17	20755501	20756000
chr17	20756001	20756500
chr17	25784001	25784500
chr17	26698001	26698500
chr17	26698501	26699000
chr17	26699001	26699500
chr17	27044501	27045000
chr17	27347001	27347500
chr17	27893501	27894000
chr17	28087501	28088000
chr17	28562501	28563000
chr17	28618001	28618500
chr17	28973501	28974000
chr17	29249501	29250000
chr17	29719001	29719500
chr17	31618501	31619000
chr17	33701001	33701500
chr17	34122001	34122500
chr17	36585001	36585500
chr17	36714501	36715000
chr17	36715001	36715500
chr17	36716001	36716500
chr17	38465501	38466000
chr17	38499501	38500000
chr17	39684001	39684500
chr17	40574001	40574500
chr17	41177001	41177500
chr17	41363001	41363500
chr17	41363501	41364000
chr17	41446501	41447000
chr17	42082001	42082500
chr17	42083501	42084000
chr17	42386001	42386500
chr17	42402501	42403000
chr17	42589001	42589500
chr17	43047501	43048000
chr17	43862501	43863000
chr17	43973501	43974000
chr17	43974001	43974500
chr17	43974501	43975000
chr17	44895501	44896000
chr17	44896001	44896500
chr17	44929501	44930000
chr17	45055501	45056000
chr17	45772501	45773000
chr17	46690001	46690500
chr17	46799501	46800000
chr17	46810001	46810500
chr17	46810501	46811000
chr17	46829001	46829500
chr17	48225501	48226000
chr17	49008501	49009000
chr17	49009001	49009500
chr17	52977001	52977500
chr17	53342501	53343000
chr17	53343001	53343500
chr17	53343501	53344000
chr17	54756001	54756500
chr17	55683001	55683500
chr17	55952501	55953000
chr17	56234501	56235000
chr17	56608501	56609000
chr17	59474001	59474500
chr17	59474501	59475000
chr17	60555001	60555500
chr17	60705501	60706000
chr17	61554001	61554500
chr17	61554501	61555000
chr17	62776001	62776500
chr17	62776501	62777000
chr17	65992001	65992500
chr17	66097501	66098000
chr17	66195501	66196000
chr17	66202501	66203000
chr17	71948501	71949000
chr17	73760501	73761000
chr17	74581001	74581500
chr17	74706501	74707000
chr17	74866001	74866500
chr17	74965501	74966000
chr17	75369501	75370000
chr17	75370001	75370500
chr17	75468001	75468500
chr17	76355501	76356000
chr17	76921501	76922000
chr17	77722501	77723000
chr17	77763501	77764000
chr17	77765001	77765500
chr17	77776501	77777000
chr17	77786501	77787000
chr17	78806501	78807000
chr17	79315001	79315500
chr17	79503501	79504000
chr17	80291001	80291500
chr17	80291501	80292000
chr18	2846501	2847000
chr18	4353001	4353500
chr18	8706501	8707000
chr18	9708501	9709000
chr18	10476501	10477000
chr18	11947001	11947500
chr18	12288001	12288500
chr18	13136501	13137000
chr18	13137001	13137500
chr18	18821501	18822000
chr18	19751001	19751500
chr18	19929001	19929500
chr18	21199501	21200000
chr18	21719001	21719500
chr18	24130501	24131000
chr18	24235501	24236000
chr18	28621001	28621500
chr18	28621501	28622000
chr18	28622001	28622500
chr18	28622501	28623000
chr18	30350001	30350500
chr18	30352001	30352500
chr18	31158501	31159000
chr18	31739001	31739500
chr18	32622001	32622500
chr18	33878501	33879000
chr18	34973501	34974000
chr18	34974001	34974500
chr18	35147001	35147500
chr18	42261001	42261500
chr18	43914501	43915000
chr18	43915001	43915500
chr18	44335501	44336000
chr18	44336001	44336500
chr18	44337501	44338000
chr18	45663001	45663500
chr18	45663501	45664000
chr18	46449001	46449500
chr18	47088501	47089000
chr18	53254001	53254500
chr18	55103501	55104000
chr18	55104001	55104500
chr18	55106001	55106500
chr18	55106501	55107000
chr18	55107001	55107500
chr18	55107501	55108000
chr18	55108001	55108500
chr18	55108501	55109000
chr18	55109001	55109500
chr18	55114501	55115000
chr18	56939501	56940000
chr18	59560501	59561000
chr18	61616001	61616500
chr18	63418501	63419000
chr18	67068501	67069000
chr18	67069001	67069500
chr18	70209001	70209500
chr18	70536001	70536500
chr18	74962501	74963000
chr18	76738501	76739000
chr18	77153001	77153500
chr19	709501	710000
chr19	1285501	1286000
chr19	2253001	2253500
chr19	2489001	2489500
chr19	2720001	2720500
chr19	2720501	2721000
chr19	2984001	2984500
chr19	4077501	4078000
chr19	5396001	5396500
chr19	5829001	5829500
chr19	7982001	7982500
chr19	7982501	7983000
chr19	8428501	8429000
chr19	8674001	8674500
chr19	8674501	8675000
chr19	8675001	8675500
chr19	11649501	11650000
chr19	11959501	11960000
chr19	11960001	11960500
chr19	12900001	12900500
chr19	13266501	13267000
chr19	13274501	13275000
chr19	13275001	13275500
chr19	13950001	13950500
chr19	13950501	13951000
chr19	13952501	13953000
chr19	14229501	14230000
chr19	15089501	15090000
chr19	15090001	15090500
chr19	15235001	15235500
chr19	15235501	15236000
chr19	16187501	16188000
chr19	17558501	17559000
chr19	17983001	17983500
chr19	18544001	18544500
chr19	18548001	18548500
chr19	18811501	18812000
chr19	19383501	19384000
chr19	20188501	20189000
chr19	20189001	20189500
chr19	20277501	20278000
chr19	20278001	20278500
chr19	20348501	20349000
chr19	20349001	20349500
chr19	20607001	20607500
chr19	23598501	23599000
chr19	30015501	30016000
chr19	30016001	30016500
chr19	30017501	30018000
chr19	30019501	30020000
chr19	30215001	30215500
chr19	30941001	30941500
chr19	31839501	31840000
chr19	34114001	34114500
chr19	34311001	34311500
chr19	34397001	34397500
chr19	34625501	34626000
chr19	36035501	36036000
chr19	36337001	36337500
chr19	36347501	36348000
chr19	36736001	36736500
chr19	36736501	36737000
chr19	38701001	38701500
chr19	38701501	38702000
chr19	38879501	38880000
chr19	38880001	38880500
chr19	38908501	38909000
chr19	39260501	39261000
chr19	39282501	39283000
chr19	39466001	39466500
chr19	39904001	39904500
chr19	41073501	41074000
chr19	41119501	41120000
chr19	41354501	41355000
chr19	41857001	41857500
chr19	41933501	41934000
chr19	41934001	41934500
chr19	42419001	42419500
chr19	44173501	44174000
chr19	44174001	44174500
chr19	46379501	46380000
chr19	46799501	46800000
chr19	46800001	46800500
chr19	46800501	46801000
chr19	46907501	46908000
chr19	46916501	46917000
chr19	46919501	46920000
chr19	47743001	47743500
chr19	47921501	47922000
chr19	47933001	47933500
chr19	48216501	48217000
chr19	48828501	48829000
chr19	49560001	49560500
chr19	50016001	50016500
chr19	50834501	50835000
chr19	51323501	51324000
chr19	51522001	51522500
chr19	51522501	51523000
chr19	52391501	52392000
chr19	54401501	54402000
chr19	54983001	54983500
chr19	54984501	54985000
chr19	56728501	56729000
chr19	58520501	58521000
chr2	45501	46000
chr2	287501	288000
chr2	5813501	5814000
chr2	5814001	5814500
chr2	5837001	5837500
chr2	6450501	6451000
chr2	8817001	8817500
chr2	8817501	8818000
chr2	8818001	8818500
chr2	10220501	10221000
chr2	11828501	11829000
chr2	12856501	12857000
chr2	12858501	12859000
chr2	12859001	12859500
chr2	17699001	17699500
chr2	17699501	17700000
chr2	17700001	17700500
chr2	17719501	17720000
chr2	17720001	17720500
chr2	17720501	17721000
chr2	18059001	18059500
chr2	24162501	24163000
chr2	26395501	26396000
chr2	26396501	26397000
chr2	26522001	26522500
chr2	27295001	27295500
chr2	27304001	27304500
chr2	27529501	27530000
chr2	27530001	27530500
chr2	27938501	27939000
chr2	29033501	29034000
chr2	29338001	29338500
chr2	29339501	29340000
chr2	30455001	30455500
chr2	30455501	30456000
chr2	38265501	38266000
chr2	38302501	38303000
chr2	38893001	38893500
chr2	40679001	40679500
chr2	42274501	42275000
chr2	42720501	42721000
chr2	43019501	43020000
chr2	43020001	43020500
chr2	43038001	43038500
chr2	43446001	43446500
chr2	43446501	43447000
chr2	43447001	43447500
chr2	43447501	43448000
chr2	43448001	43448500
chr2	43448501	43449000
chr2	43451001	43451500
chr2	43451501	43452000
chr2	43452001	43452500
chr2	43864501	43865000
chr2	43865001	43865500
chr2	45171501	45172000
chr2	46526501	46527000
chr2	46770501	46771000
chr2	46771001	46771500
chr2	50574001	50574500
chr2	50575001	50575500
chr2	54685001	54685500
chr2	54936001	54936500
chr2	56150001	56150500
chr2	56150501	56151000
chr2	58655501	58656000
chr2	63286501	63287000
chr2	64994001	64994500
chr2	64994501	64995000
chr2	66660001	66660500
chr2	66662501	66663000
chr2	66663001	66663500
chr2	66664501	66665000
chr2	69533501	69534000
chr2	70779501	70780000
chr2	70780001	70780500
chr2	70994001	70994500
chr2	71115501	71116000
chr2	71205501	71206000
chr2	71680001	71680500
chr2	71680501	71681000
chr2	73143501	73144000
chr2	73151001	73151500
chr2	73151501	73152000
chr2	74375001	74375500
chr2	74642001	74642500
chr2	74725001	74725500
chr2	74725501	74726000
chr2	74726001	74726500
chr2	74730001	74730500
chr2	74743001	74743500
chr2	74781501	74782000
chr2	85107001	85107500
chr2	85107501	85108000
chr2	85134001	85134500
chr2	85764501	85765000
chr2	87016501	87017000
chr2	95691501	95692000
chr2	95692001	95692500
chr2	96348501	96349000
chr2	96676501	96677000
chr2	96991001	96991500
chr2	97760001	97760500
chr2	97760501	97761000
chr2	98962501	98963000
chr2	98965001	98965500
chr2	99553001	99553500
chr2	101033001	101033500
chr2	102090001	102090500
chr2	102090501	102091000
chr2	102720501	102721000
chr2	102721001	102721500
chr2	103464501	103465000
chr2	103465001	103465500
chr2	105469501	105470000
chr2	105470001	105470500
chr2	105472501	105473000
chr2	114298501	114299000
chr2	114299001	114299500
chr2	114299501	114300000
chr2	119916001	119916500
chr2	120990001	120990500
chr2	123418501	123419000
chr2	130750001	130750500
chr2	131130001	131130500
chr2	131186001	131186500
chr2	131355501	131356000
chr2	131484501	131485000
chr2	131485501	131486000
chr2	132182501	132183000
chr2	132285501	132286000
chr2	134024001	134024500
chr2	139536501	139537000
chr2	139537001	139537500
chr2	148601001	148601500
chr2	148601501	148602000
chr2	155555001	155555500
chr2	155555501	155556000
chr2	161126501	161127000
chr2	162094501	162095000
chr2	162273001	162273500
chr2	162283501	162284000
chr2	162481501	162482000
chr2	162482001	162482500
chr2	170220001	170220500
chr2	170221501	170222000
chr2	172378501	172379000
chr2	172957501	172958000
chr2	172960501	172961000
chr2	172961001	172961500
chr2	172961501	172962000
chr2	172964001	172964500
chr2	172965001	172965500
chr2	172966501	172967000
chr2	175191001	175191500
chr2	175547501	175548000
chr2	175548001	175548500
chr2	175594501	175595000
chr2	176969001	176969500
chr2	177043001	177043500
chr2	177043501	177044000
chr2	178257501	178258000
chr2	179279001	179279500
chr2	180725501	180726000
chr2	180726501	180727000
chr2	182322001	182322500
chr2	182545001	182545500
chr2	187559001	187559500
chr2	188419001	188419500
chr2	190445001	190445500
chr2	191045001	191045500
chr2	191045501	191046000
chr2	191046001	191046500
chr2	191208001	191208500
chr2	191224501	191225000
chr2	191492501	191493000
chr2	191514501	191515000
chr2	191515001	191515500
chr2	192015001	192015500
chr2	192015501	192016000
chr2	192110501	192111000
chr2	192111001	192111500
chr2	197792001	197792500
chr2	198174001	198174500
chr2	201450001	201450500
chr2	201450501	201451000
chr2	202897001	202897500
chr2	202897501	202898000
chr2	213401501	213402000
chr2	216300001	216300500
chr2	216877001	216877500
chr2	216877501	216878000
chr2	217555501	217556000
chr2	217556001	217556500
chr2	217559501	217560000
chr2	217561501	217562000
chr2	218767001	218767500
chr2	218808001	218808500
chr2	218808501	218809000
chr2	219646001	219646500
chr2	219646501	219647000
chr2	219724001	219724500
chr2	219725501	219726000
chr2	219726001	219726500
chr2	219850001	219850500
chr2	220117001	220117500
chr2	220117501	220118000
chr2	220378501	220379000
chr2	220416501	220417000
chr2	222435001	222435500
chr2	222435501	222436000
chr2	224477501	224478000
chr2	224478001	224478500
chr2	227288001	227288500
chr2	227288501	227289000
chr2	227665501	227666000
chr2	228028001	228028500
chr2	228028501	228029000
chr2	228582501	228583000
chr2	230580001	230580500
chr2	231730501	231731000
chr2	232479001	232479500
chr2	233283501	233284000
chr2	233351001	233351500
chr2	235403501	235404000
chr2	235404001	235404500
chr2	235404501	235405000
chr2	237073001	237073500
chr2	237078001	237078500
chr2	237078501	237079000
chr2	237081001	237081500
chr2	237081501	237082000
chr2	241758501	241759000
chr2	242157501	242158000
chr2	242480501	242481000
chr20	290501	291000
chr20	291001	291500
chr20	327001	327500
chr20	327501	328000
chr20	328001	328500
chr20	644501	645000
chr20	983001	983500
chr20	1246501	1247000
chr20	1784001	1784500
chr20	2506001	2506500
chr20	2673001	2673500
chr20	2781001	2781500
chr20	3219001	3219500
chr20	3220501	3221000
chr20	3758001	3758500
chr20	4803501	4804000
chr20	9495001	9495500
chr20	9496501	9497000
chr20	20344501	20345000
chr20	21376501	21377000
chr20	21490001	21490500
chr20	21490501	21491000
chr20	21491001	21491500
chr20	21492501	21493000
chr20	21493001	21493500
chr20	21497501	21498000
chr20	21498001	21498500
chr20	21501501	21502000
chr20	25565501	25566000
chr20	25566001	25566500
chr20	30175501	30176000
chr20	30193501	30194000
chr20	30458501	30459000
chr20	31063001	31063500
chr20	31063501	31064000
chr20	34206501	34207000
chr20	35203001	35203500
chr20	35203501	35204000
chr20	36196001	36196500
chr20	37435001	37435500
chr20	39994501	39995000
chr20	42136501	42137000
chr20	42544001	42544500
chr20	42815501	42816000
chr20	42816001	42816500
chr20	42875501	42876000
chr20	42877001	42877500
chr20	44035001	44035500
chr20	44035501	44036000
chr20	44098501	44099000
chr20	44099001	44099500
chr20	44518501	44519000
chr20	44519001	44519500
chr20	44540501	44541000
chr20	45087501	45088000
chr20	45088001	45088500
chr20	50158001	50158500
chr20	50721501	50722000
chr20	50722001	50722500
chr20	51589501	51590000
chr20	52789501	52790000
chr20	55206001	55206500
chr20	56710501	56711000
chr20	59827001	59827500
chr20	61274501	61275000
chr20	61585001	61585500
chr20	61585501	61586000
chr20	62103001	62103500
chr20	62461001	62461500
chr20	62461501	62462000
chr21	22370001	22370500
chr21	26934001	26934500
chr21	28218001	28218500
chr21	28218501	28219000
chr21	32931501	32932000
chr21	33785001	33785500
chr21	34775001	34775500
chr21	38378501	38379000
chr21	38919501	38920000
chr21	40033001	40033500
chr21	40033501	40034000
chr21	40178501	40179000
chr21	40297501	40298000
chr21	40298001	40298500
chr21	42798001	42798500
chr21	44847501	44848000
chr21	45005501	45006000
chr21	45148001	45148500
chr21	45148501	45149000
chr21	46130001	46130500
chr21	46130501	46131000
chr21	46131001	46131500
chr21	46265501	46266000
chr21	46824501	46825000
chr21	47402001	47402500
chr22	17602001	17602500
chr22	19511001	19511500
chr22	19511501	19512000
chr22	20791001	20791500
chr22	20863501	20864000
chr22	21312001	21312500
chr22	21386501	21387000
chr22	22005501	22006000
chr22	22862501	22863000
chr22	24115001	24115500
chr22	24199001	24199500
chr22	25817501	25818000
chr22	25960001	25960500
chr22	28198001	28198500
chr22	28837501	28838000
chr22	28838001	28838500
chr22	28838501	28839000
chr22	28839001	28839500
chr22	28839501	28840000
chr22	30592001	30592500
chr22	30592501	30593000
chr22	30938001	30938500
chr22	31481001	31481500
chr22	33197001	33197500
chr22	33198501	33199000
chr22	37447501	37448000
chr22	37730001	37730500
chr22	37730501	37731000
chr22	37816001	37816500
chr22	38072501	38073000
chr22	38073001	38073500
chr22	38214501	38215000
chr22	39436501	39437000
chr22	39437001	39437500
chr22	39473001	39473500
chr22	42306501	42307000
chr22	42311001	42311500
chr22	42679501	42680000
chr22	46393501	46394000
chr22	46933501	46934000
chr22	46934001	46934500
chr22	46973501	46974000
chr22	50608001	50608500
chr3	3840501	3841000
chr3	3842501	3843000
chr3	5068001	5068500
chr3	8809501	8810000
chr3	14445001	14445500
chr3	18485001	18485500
chr3	21792001	21792500
chr3	25469001	25469500
chr3	25469501	25470000
chr3	29323001	29323500
chr3	32858001	32858500
chr3	32858501	32859000
chr3	32859501	32860000
chr3	32860001	32860500
chr3	33700501	33701000
chr3	38035501	38036000
chr3	38036001	38036500
chr3	38071501	38072000
chr3	38080501	38081000
chr3	40350501	40351000
chr3	42056001	42056500
chr3	42304501	42305000
chr3	42305001	42305500
chr3	42306501	42307000
chr3	42814501	42815000
chr3	42947501	42948000
chr3	43020501	43021000
chr3	44036501	44037000
chr3	44039501	44040000
chr3	44063001	44063500
chr3	44626001	44626500
chr3	44626501	44627000
chr3	48632501	48633000
chr3	48693501	48694000
chr3	49314001	49314500
chr3	49723501	49724000
chr3	49724001	49724500
chr3	49841001	49841500
chr3	50242501	50243000
chr3	50243001	50243500
chr3	50275001	50275500
chr3	50275501	50276000
chr3	50568001	50568500
chr3	50605001	50605500
chr3	51990001	51990500
chr3	51990501	51991000
chr3	52009501	52010000
chr3	52968501	52969000
chr3	53080501	53081000
chr3	53529501	53530000
chr3	54157501	54158000
chr3	54158001	54158500
chr3	55515001	55515500
chr3	57198501	57199000
chr3	61549001	61549500
chr3	64670501	64671000
chr3	68057001	68057500
chr3	68981001	68981500
chr3	69590501	69591000
chr3	69591001	69591500
chr3	72226501	72227000
chr3	79816001	79816500
chr3	79816501	79817000
chr3	79817001	79817500
chr3	87138501	87139000
chr3	99594001	99594500
chr3	99594501	99595000
chr3	112052001	112052500
chr3	112052501	112053000
chr3	114173001	114173500
chr3	114173501	114174000
chr3	115377501	115378000
chr3	116193501	116194000
chr3	119014001	119014500
chr3	123167001	123167500
chr3	124773501	124774000
chr3	124774001	124774500
chr3	125899501	125900000
chr3	125932001	125932500
chr3	126006501	126007000
chr3	126854001	126854500
chr3	127541001	127541500
chr3	128564501	128565000
chr3	129345501	129346000
chr3	131752501	131753000
chr3	131753001	131753500
chr3	134082501	134083000
chr3	134083001	134083500
chr3	134514501	134515000
chr3	136469501	136470000
chr3	136537501	136538000
chr3	136538001	136538500
chr3	136538501	136539000
chr3	136539001	136539500
chr3	138154001	138154500
chr3	138656501	138657000
chr3	138657001	138657500
chr3	138663501	138664000
chr3	138664001	138664500
chr3	138665501	138666000
chr3	138679501	138680000
chr3	139396001	139396500
chr3	139396501	139397000
chr3	140770001	140770500
chr3	142443501	142444000
chr3	142838001	142838500
chr3	146261501	146262000
chr3	149374501	149375000
chr3	149375001	149375500
chr3	152881001	152881500
chr3	154146001	154146500
chr3	154797001	154797500
chr3	156009501	156010000
chr3	158389501	158390000
chr3	158390001	158390500
chr3	158450001	158450500
chr3	159481001	159481500
chr3	159756501	159757000
chr3	159944001	159944500
chr3	161090501	161091000
chr3	167812001	167812500
chr3	169529501	169530000
chr3	169530001	169530500
chr3	172280501	172281000
chr3	173115501	173116000
chr3	173116001	173116500
chr3	173302501	173303000
chr3	173303001	173303500
chr3	181437001	181437500
chr3	182972001	182972500
chr3	183146501	183147000
chr3	183980001	183980500
chr3	183980501	183981000
chr3	185543501	185544000
chr3	186078501	186079000
chr3	186079001	186079500
chr3	186857001	186857500
chr3	187455001	187455500
chr3	187455501	187456000
chr3	187456001	187456500
chr3	192126001	192126500
chr3	192126501	192127000
chr3	192231501	192232000
chr3	192232501	192233000
chr3	194408001	194408500
chr3	196756001	196756500
chr4	571501	572000
chr4	780001	780500
chr4	996001	996500
chr4	996501	997000
chr4	1165001	1165500
chr4	2042501	2043000
chr4	2060001	2060500
chr4	2415001	2415500
chr4	2418501	2419000
chr4	2854501	2855000
chr4	3390501	3391000
chr4	3864501	3865000
chr4	4862001	4862500
chr4	5053501	5054000
chr4	5709501	5710000
chr4	5889501	5890000
chr4	5892001	5892500
chr4	6200501	6201000
chr4	6201001	6201500
chr4	8869501	8870000
chr4	11429501	11430000
chr4	13524001	13524500
chr4	13536001	13536500
chr4	15779501	15780000
chr4	15780001	15780500
chr4	16085001	16085500
chr4	17783001	17783500
chr4	23890501	23891000
chr4	23891001	23891500
chr4	23891501	23892000
chr4	25657001	25657500
chr4	37978501	37979000
chr4	41259001	41259500
chr4	41867501	41868000
chr4	41868001	41868500
chr4	41868501	41869000
chr4	41882501	41883000
chr4	41883001	41883500
chr4	42400501	42401000
chr4	46392001	46392500
chr4	47839501	47840000
chr4	48492001	48492500
chr4	54957001	54957500
chr4	54965501	54966000
chr4	54967501	54968000
chr4	55096001	55096500
chr4	55991001	55991500
chr4	55992001	55992500
chr4	56501001	56501500
chr4	57372001	57372500
chr4	57521501	57522000
chr4	57522001	57522500
chr4	74702501	74703000
chr4	74734501	74735000
chr4	74864001	74864500
chr4	74904501	74905000
chr4	74905001	74905500
chr4	74964501	74965000
chr4	76555501	76556000
chr4	77872001	77872500
chr4	81189001	81189500
chr4	81257001	81257500
chr4	82135501	82136000
chr4	83719001	83719500
chr4	84030501	84031000
chr4	84255501	84256000
chr4	84457501	84458000
chr4	85404001	85404500
chr4	85415001	85415500
chr4	85423501	85424000
chr4	89079001	89079500
chr4	89079501	89080000
chr4	90031501	90032000
chr4	93227001	93227500
chr4	94748501	94749000
chr4	94749001	94749500
chr4	95917001	95917500
chr4	95917501	95918000
chr4	96469001	96469500
chr4	101111001	101111500
chr4	101111501	101112000
chr4	103681001	103681500
chr4	106067001	106067500
chr4	110223001	110223500
chr4	110482001	110482500
chr4	112709001	112709500
chr4	112709501	112710000
chr4	115520501	115521000
chr4	121844001	121844500
chr4	121993501	121994000
chr4	122686001	122686500
chr4	123748001	123748500
chr4	123748501	123749000
chr4	123749001	123749500
chr4	124426501	124427000
chr4	125634501	125635000
chr4	128544501	128545000
chr4	128704001	128704500
chr4	135122501	135123000
chr4	135123001	135123500
chr4	138454001	138454500
chr4	139773001	139773500
chr4	141490001	141490500
chr4	143326001	143326500
chr4	143326501	143327000
chr4	146654501	146655000
chr4	147576001	147576500
chr4	148402501	148403000
chr4	154143001	154143500
chr4	154143501	154144000
chr4	154144501	154145000
chr4	154386501	154387000
chr4	169754001	169754500
chr4	174450501	174451000
chr4	183064001	183064500
chr4	183064501	183065000
chr4	184021001	184021500
chr4	184719501	184720000
chr4	185937501	185938000
chr4	185942501	185943000
chr4	186049501	186050000
chr4	187065501	187066000
chr5	92501	93000
chr5	691001	691500
chr5	783001	783500
chr5	783501	784000
chr5	1295001	1295500
chr5	1445501	1446000
chr5	1446001	1446500
chr5	1931001	1931500
chr5	1931501	1932000
chr5	1932001	1932500
chr5	2756001	2756500
chr5	6687001	6687500
chr5	7850001	7850500
chr5	7850501	7851000
chr5	9546501	9547000
chr5	10563501	10564000
chr5	10564501	10565000
chr5	10761501	10762000
chr5	11903001	11903500
chr5	14872501	14873000
chr5	15501001	15501500
chr5	15501501	15502000
chr5	31854001	31854500
chr5	31854501	31855000
chr5	32505501	32506000
chr5	32712501	32713000
chr5	32713001	32713500
chr5	32713501	32714000
chr5	33891501	33892000
chr5	33892001	33892500
chr5	34657001	34657500
chr5	34657501	34658000
chr5	34658001	34658500
chr5	36066501	36067000
chr5	36690001	36690500
chr5	38257501	38258000
chr5	38258001	38258500
chr5	40680501	40681000
chr5	42951501	42952000
chr5	43192001	43192500
chr5	43193001	43193500
chr5	43193501	43194000
chr5	43603501	43604000
chr5	50259501	50260000
chr5	52778001	52778500
chr5	52778501	52779000
chr5	54527501	54528000
chr5	55776501	55777000
chr5	58335001	58335500
chr5	58423001	58423500
chr5	58423501	58424000
chr5	59189001	59189500
chr5	63254501	63255000
chr5	63255001	63255500
chr5	63802501	63803000
chr5	66124001	66124500
chr5	66124501	66125000
chr5	70741001	70741500
chr5	71015001	71015500
chr5	71404501	71405000
chr5	71852001	71852500
chr5	72529501	72530000
chr5	72599001	72599500
chr5	72599501	72600000
chr5	72744001	72744500
chr5	72921001	72921500
chr5	73839501	73840000
chr5	74348001	74348500
chr5	74907501	74908000
chr5	75378001	75378500
chr5	75380501	75381000
chr5	76012501	76013000
chr5	77148501	77149000
chr5	77268501	77269000
chr5	77943001	77943500
chr5	79865001	79865500
chr5	81148001	81148500
chr5	82768501	82769000
chr5	82769001	82769500
chr5	87969501	87970000
chr5	87971501	87972000
chr5	87974001	87974500
chr5	88185501	88186000
chr5	94956501	94957000
chr5	111754001	111754500
chr5	112073001	112073500
chr5	112073501	112074000
chr5	112629001	112629500
chr5	112629501	112630000
chr5	112823001	112823500
chr5	113028501	113029000
chr5	113029001	113029500
chr5	113391501	113392000
chr5	115151501	115152000
chr5	115152001	115152500
chr5	118691501	118692000
chr5	118692001	118692500
chr5	121647501	121648000
chr5	123988001	123988500
chr5	124084001	124084500
chr5	124084501	124085000
chr5	124085001	124085500
chr5	127875001	127875500
chr5	129241501	129242000
chr5	132149501	132150000
chr5	134375001	134375500
chr5	134824501	134825000
chr5	135266001	135266500
chr5	137070501	137071000
chr5	137071001	137071500
chr5	137071501	137072000
chr5	137577501	137578000
chr5	137610001	137610500
chr5	139284501	139285000
chr5	139421001	139421500
chr5	139421501	139422000
chr5	139525001	139525500
chr5	139525501	139526000
chr5	140012001	140012500
chr5	140749501	140750000
chr5	140792001	140792500
[truncated: 706 more rows]
